# Supplementary material for: Treatment and survival analysis for 40-year SEER data on upper esophageal cancer
Source: Front Med (Lausanne). 2023 Jul 17;10:1128766. doi: 10.3389/fmed.2023.1128766 (PMC10387539; doi:10.3389/fmed.2023.1128766)
Supplement: Supplementary file 3 [file Table_2.XLSX]

## Sheet: Sheet1
Year of diagnosis	Race recode (White, Black, Other)	Sex	Site recode ICD-O-3/WHO 2008	Behavior recode for analysis	Primary Site - labeled	Primary Site	Histologic Type ICD-O-3	Grade	Laterality	Diagnostic Confirmation	ICD-O-3 Hist/behav	ICD-O-3 Hist/behav, malignant	Derived AJCC Stage Group, 7th ed (2010+)	Derived AJCC Stage Group, 6th ed (2004+)	Derived AJCC - Flag (2004+)	AJCC stage 3rd edition (1988-2003)	SEER modified AJCC stage 3rd (1988-2003)	Lymphoma - Ann Arbor Stage (1983+)	Derived AJCC T, 7th ed (2010+)	Derived AJCC N, 7th ed (2010+)	Derived AJCC M, 7th ed (2010+)	Derived AJCC T, 6th ed (2004+)	Derived AJCC N, 6th ed (2004+)	Derived AJCC M, 6th ed (2004+)	T value - based on AJCC 3rd (1988-2003)	N value - based on AJCC 3rd (1988-2003)	M value - based on AJCC 3rd (1988-2003)	Derived SS1977 (2004+)	Derived SS2000 (2004+)	Summary stage 2000 (1998+)	SEER historic stage A	SEER summary stage 2000 (2001-2003)	SEER summary stage 1977 (1995-2000)	RX Summ--Surg Prim Site (1998+)	RX Summ--Scope Reg LN Sur (2003+)	RX Summ--Surg Oth Reg/Dis (2003+)	Radiation sequence with surgery	Reason no cancer-directed surgery	Radiation	Scope of reg lymph nd surg (1998-2002)	RX Summ--Reg LN Examined (1998-2002)	Surgery of oth reg/dis sites (1998-2002)	Site specific surgery (1973-1997 varying detail by year and site)	CS tumor size (2004+)	CS extension (2004+)	CS lymph nodes (2004+)	CS mets at dx (2004+)	CS site-specific factor 1 (2004+ varying by schema)	CS site-specific factor 2 (2004+ varying by schema)
1974	Black	Male	Esophagus	Malignant	C15.3-Upper third of esophagus	153	8010	Unknown	Not a paired site	Positive histology	8010/3: Carcinoma, NOS	8010/3: Carcinoma, NOS	Blank(s)	Blank(s)	Blank(s)	Blank(s)	Blank(s)	N/A	Blank(s)	Blank(s)	Blank(s)	Blank(s)	Blank(s)	Blank(s)	Blank(s)	Blank(s)	Blank(s)	Blank(s)	Blank(s)	Blank(s)	Distant	Blank(s)	Blank(s)	Blank(s)	Blank(s)	Blank(s)	No radiation and/or cancer-directed surgery	Recommended but not performed, unknown reason	None	Blank(s)	Blank(s)	Blank(s)	9	Blank(s)	Blank(s)	Blank(s)	Blank(s)	Blank(s)	Blank(s)
1978	White	Female	Esophagus	Malignant	C15.3-Upper third of esophagus	153	8070	Poorly differentiated; Grade III	Not a paired site	Positive histology	8070/3: Squamous cell carcinoma, NOS	8070/3: Squamous cell carcinoma, NOS	Blank(s)	Blank(s)	Blank(s)	Blank(s)	Blank(s)	N/A	Blank(s)	Blank(s)	Blank(s)	Blank(s)	Blank(s)	Blank(s)	Blank(s)	Blank(s)	Blank(s)	Blank(s)	Blank(s)	Blank(s)	Distant	Blank(s)	Blank(s)	Blank(s)	Blank(s)	Blank(s)	No radiation and/or cancer-directed surgery	Recommended but not performed, unknown reason	Beam radiation	Blank(s)	Blank(s)	Blank(s)	9	Blank(s)	Blank(s)	Blank(s)	Blank(s)	Blank(s)	Blank(s)
1979	White	Male	Esophagus	Malignant	C15.3-Upper third of esophagus	153	8070	Moderately differentiated; Grade II	Not a paired site	Positive histology	8070/3: Squamous cell carcinoma, NOS	8070/3: Squamous cell carcinoma, NOS	Blank(s)	Blank(s)	Blank(s)	Blank(s)	Blank(s)	N/A	Blank(s)	Blank(s)	Blank(s)	Blank(s)	Blank(s)	Blank(s)	Blank(s)	Blank(s)	Blank(s)	Blank(s)	Blank(s)	Blank(s)	Unstaged	Blank(s)	Blank(s)	Blank(s)	Blank(s)	Blank(s)	No radiation and/or cancer-directed surgery	Recommended but not performed, unknown reason	Beam radiation	Blank(s)	Blank(s)	Blank(s)	9	Blank(s)	Blank(s)	Blank(s)	Blank(s)	Blank(s)	Blank(s)
1979	Black	Female	Esophagus	Malignant	C15.0-Cervical esophagus	150	8070	Moderately differentiated; Grade II	Not a paired site	Positive histology	8070/3: Squamous cell carcinoma, NOS	8070/3: Squamous cell carcinoma, NOS	Blank(s)	Blank(s)	Blank(s)	Blank(s)	Blank(s)	N/A	Blank(s)	Blank(s)	Blank(s)	Blank(s)	Blank(s)	Blank(s)	Blank(s)	Blank(s)	Blank(s)	Blank(s)	Blank(s)	Blank(s)	Unstaged	Blank(s)	Blank(s)	Blank(s)	Blank(s)	Blank(s)	No radiation and/or cancer-directed surgery	Recommended but not performed, unknown reason	Beam radiation	Blank(s)	Blank(s)	Blank(s)	9	Blank(s)	Blank(s)	Blank(s)	Blank(s)	Blank(s)	Blank(s)
1977	White	Female	Esophagus	Malignant	C15.3-Upper third of esophagus	153	8021	Undifferentiated; anaplastic; Grade IV	Not a paired site	Positive histology	8021/3: Carcinoma, anaplastic, NOS	8021/3: Carcinoma, anaplastic, NOS	Blank(s)	Blank(s)	Blank(s)	Blank(s)	Blank(s)	N/A	Blank(s)	Blank(s)	Blank(s)	Blank(s)	Blank(s)	Blank(s)	Blank(s)	Blank(s)	Blank(s)	Blank(s)	Blank(s)	Blank(s)	Localized	Blank(s)	Blank(s)	Blank(s)	Blank(s)	Blank(s)	No radiation and/or cancer-directed surgery	Recommended but not performed, unknown reason	Beam radiation	Blank(s)	Blank(s)	Blank(s)	9	Blank(s)	Blank(s)	Blank(s)	Blank(s)	Blank(s)	Blank(s)
1975	White	Male	Esophagus	Malignant	C15.3-Upper third of esophagus	153	8070	Unknown	Not a paired site	Positive histology	8070/3: Squamous cell carcinoma, NOS	8070/3: Squamous cell carcinoma, NOS	Blank(s)	Blank(s)	Blank(s)	Blank(s)	Blank(s)	N/A	Blank(s)	Blank(s)	Blank(s)	Blank(s)	Blank(s)	Blank(s)	Blank(s)	Blank(s)	Blank(s)	Blank(s)	Blank(s)	Blank(s)	Unstaged	Blank(s)	Blank(s)	Blank(s)	Blank(s)	Blank(s)	No radiation and/or cancer-directed surgery	Recommended but not performed, unknown reason	Beam radiation	Blank(s)	Blank(s)	Blank(s)	9	Blank(s)	Blank(s)	Blank(s)	Blank(s)	Blank(s)	Blank(s)
1979	White	Female	Esophagus	Malignant	C15.0-Cervical esophagus	150	8070	Poorly differentiated; Grade III	Not a paired site	Positive histology	8070/3: Squamous cell carcinoma, NOS	8070/3: Squamous cell carcinoma, NOS	Blank(s)	Blank(s)	Blank(s)	Blank(s)	Blank(s)	N/A	Blank(s)	Blank(s)	Blank(s)	Blank(s)	Blank(s)	Blank(s)	Blank(s)	Blank(s)	Blank(s)	Blank(s)	Blank(s)	Blank(s)	Unstaged	Blank(s)	Blank(s)	Blank(s)	Blank(s)	Blank(s)	No radiation and/or cancer-directed surgery	Recommended but not performed, unknown reason	Beam radiation	Blank(s)	Blank(s)	Blank(s)	9	Blank(s)	Blank(s)	Blank(s)	Blank(s)	Blank(s)	Blank(s)
1976	White	Male	Esophagus	Malignant	C15.0-Cervical esophagus	150	8070	Unknown	Not a paired site	Positive histology	8070/3: Squamous cell carcinoma, NOS	8070/3: Squamous cell carcinoma, NOS	Blank(s)	Blank(s)	Blank(s)	Blank(s)	Blank(s)	N/A	Blank(s)	Blank(s)	Blank(s)	Blank(s)	Blank(s)	Blank(s)	Blank(s)	Blank(s)	Blank(s)	Blank(s)	Blank(s)	Blank(s)	Unstaged	Blank(s)	Blank(s)	Blank(s)	Blank(s)	Blank(s)	No radiation and/or cancer-directed surgery	Recommended but not performed, unknown reason	Beam radiation	Blank(s)	Blank(s)	Blank(s)	9	Blank(s)	Blank(s)	Blank(s)	Blank(s)	Blank(s)	Blank(s)
1977	White	Female	Esophagus	Malignant	C15.3-Upper third of esophagus	153	8070	Unknown	Not a paired site	Positive histology	8070/3: Squamous cell carcinoma, NOS	8070/3: Squamous cell carcinoma, NOS	Blank(s)	Blank(s)	Blank(s)	Blank(s)	Blank(s)	N/A	Blank(s)	Blank(s)	Blank(s)	Blank(s)	Blank(s)	Blank(s)	Blank(s)	Blank(s)	Blank(s)	Blank(s)	Blank(s)	Blank(s)	Unstaged	Blank(s)	Blank(s)	Blank(s)	Blank(s)	Blank(s)	No radiation and/or cancer-directed surgery	Recommended but not performed, unknown reason	None	Blank(s)	Blank(s)	Blank(s)	9	Blank(s)	Blank(s)	Blank(s)	Blank(s)	Blank(s)	Blank(s)
1979	White	Female	Esophagus	Malignant	C15.3-Upper third of esophagus	153	8070	Moderately differentiated; Grade II	Not a paired site	Positive histology	8070/3: Squamous cell carcinoma, NOS	8070/3: Squamous cell carcinoma, NOS	Blank(s)	Blank(s)	Blank(s)	Blank(s)	Blank(s)	N/A	Blank(s)	Blank(s)	Blank(s)	Blank(s)	Blank(s)	Blank(s)	Blank(s)	Blank(s)	Blank(s)	Blank(s)	Blank(s)	Blank(s)	Unstaged	Blank(s)	Blank(s)	Blank(s)	Blank(s)	Blank(s)	No radiation and/or cancer-directed surgery	Recommended but not performed, unknown reason	Beam radiation	Blank(s)	Blank(s)	Blank(s)	9	Blank(s)	Blank(s)	Blank(s)	Blank(s)	Blank(s)	Blank(s)
1975	White	Female	Esophagus	Malignant	C15.3-Upper third of esophagus	153	8070	Poorly differentiated; Grade III	Not a paired site	Positive histology	8070/3: Squamous cell carcinoma, NOS	8070/3: Squamous cell carcinoma, NOS	Blank(s)	Blank(s)	Blank(s)	Blank(s)	Blank(s)	N/A	Blank(s)	Blank(s)	Blank(s)	Blank(s)	Blank(s)	Blank(s)	Blank(s)	Blank(s)	Blank(s)	Blank(s)	Blank(s)	Blank(s)	Unstaged	Blank(s)	Blank(s)	Blank(s)	Blank(s)	Blank(s)	No radiation and/or cancer-directed surgery	Recommended but not performed, unknown reason	None	Blank(s)	Blank(s)	Blank(s)	9	Blank(s)	Blank(s)	Blank(s)	Blank(s)	Blank(s)	Blank(s)
1980	Other (American Indian/AK Native, Asian/Pacific Islander)	Male	Esophagus	Malignant	C15.3-Upper third of esophagus	153	8070	Poorly differentiated; Grade III	Not a paired site	Positive histology	8070/3: Squamous cell carcinoma, NOS	8070/3: Squamous cell carcinoma, NOS	Blank(s)	Blank(s)	Blank(s)	Blank(s)	Blank(s)	N/A	Blank(s)	Blank(s)	Blank(s)	Blank(s)	Blank(s)	Blank(s)	Blank(s)	Blank(s)	Blank(s)	Blank(s)	Blank(s)	Blank(s)	Unstaged	Blank(s)	Blank(s)	Blank(s)	Blank(s)	Blank(s)	No radiation and/or cancer-directed surgery	Recommended but not performed, unknown reason	Beam radiation	Blank(s)	Blank(s)	Blank(s)	9	Blank(s)	Blank(s)	Blank(s)	Blank(s)	Blank(s)	Blank(s)
1980	White	Male	Esophagus	Malignant	C15.3-Upper third of esophagus	153	8020	Undifferentiated; anaplastic; Grade IV	Not a paired site	Positive histology	8020/3: Carcinoma, undifferentiated, NOS	8020/3: Carcinoma, undifferentiated, NOS	Blank(s)	Blank(s)	Blank(s)	Blank(s)	Blank(s)	N/A	Blank(s)	Blank(s)	Blank(s)	Blank(s)	Blank(s)	Blank(s)	Blank(s)	Blank(s)	Blank(s)	Blank(s)	Blank(s)	Blank(s)	Distant	Blank(s)	Blank(s)	Blank(s)	Blank(s)	Blank(s)	No radiation and/or cancer-directed surgery	Recommended but not performed, unknown reason	Beam radiation	Blank(s)	Blank(s)	Blank(s)	9	Blank(s)	Blank(s)	Blank(s)	Blank(s)	Blank(s)	Blank(s)
1980	Black	Male	Esophagus	Malignant	C15.3-Upper third of esophagus	153	8070	Poorly differentiated; Grade III	Not a paired site	Positive histology	8070/3: Squamous cell carcinoma, NOS	8070/3: Squamous cell carcinoma, NOS	Blank(s)	Blank(s)	Blank(s)	Blank(s)	Blank(s)	N/A	Blank(s)	Blank(s)	Blank(s)	Blank(s)	Blank(s)	Blank(s)	Blank(s)	Blank(s)	Blank(s)	Blank(s)	Blank(s)	Blank(s)	Unstaged	Blank(s)	Blank(s)	Blank(s)	Blank(s)	Blank(s)	No radiation and/or cancer-directed surgery	Recommended but not performed, unknown reason	Beam radiation	Blank(s)	Blank(s)	Blank(s)	9	Blank(s)	Blank(s)	Blank(s)	Blank(s)	Blank(s)	Blank(s)
1979	White	Female	Esophagus	Malignant	C15.3-Upper third of esophagus	153	8070	Unknown	Not a paired site	Positive histology	8070/3: Squamous cell carcinoma, NOS	8070/3: Squamous cell carcinoma, NOS	Blank(s)	Blank(s)	Blank(s)	Blank(s)	Blank(s)	N/A	Blank(s)	Blank(s)	Blank(s)	Blank(s)	Blank(s)	Blank(s)	Blank(s)	Blank(s)	Blank(s)	Blank(s)	Blank(s)	Blank(s)	Unstaged	Blank(s)	Blank(s)	Blank(s)	Blank(s)	Blank(s)	No radiation and/or cancer-directed surgery	Recommended but not performed, unknown reason	Beam radiation	Blank(s)	Blank(s)	Blank(s)	9	Blank(s)	Blank(s)	Blank(s)	Blank(s)	Blank(s)	Blank(s)
1974	White	Female	Esophagus	Malignant	C15.0-Cervical esophagus	150	8070	Poorly differentiated; Grade III	Not a paired site	Positive histology	8070/3: Squamous cell carcinoma, NOS	8070/3: Squamous cell carcinoma, NOS	Blank(s)	Blank(s)	Blank(s)	Blank(s)	Blank(s)	N/A	Blank(s)	Blank(s)	Blank(s)	Blank(s)	Blank(s)	Blank(s)	Blank(s)	Blank(s)	Blank(s)	Blank(s)	Blank(s)	Blank(s)	Regional	Blank(s)	Blank(s)	Blank(s)	Blank(s)	Blank(s)	No radiation and/or cancer-directed surgery	Recommended but not performed, unknown reason	Beam radiation	Blank(s)	Blank(s)	Blank(s)	9	Blank(s)	Blank(s)	Blank(s)	Blank(s)	Blank(s)	Blank(s)
1978	White	Male	Esophagus	Malignant	C15.3-Upper third of esophagus	153	8070	Unknown	Not a paired site	Positive histology	8070/3: Squamous cell carcinoma, NOS	8070/3: Squamous cell carcinoma, NOS	Blank(s)	Blank(s)	Blank(s)	Blank(s)	Blank(s)	N/A	Blank(s)	Blank(s)	Blank(s)	Blank(s)	Blank(s)	Blank(s)	Blank(s)	Blank(s)	Blank(s)	Blank(s)	Blank(s)	Blank(s)	Unstaged	Blank(s)	Blank(s)	Blank(s)	Blank(s)	Blank(s)	No radiation and/or cancer-directed surgery	Recommended but not performed, unknown reason	Beam radiation	Blank(s)	Blank(s)	Blank(s)	9	Blank(s)	Blank(s)	Blank(s)	Blank(s)	Blank(s)	Blank(s)
1973	White	Male	Esophagus	Malignant	C15.3-Upper third of esophagus	153	8070	Poorly differentiated; Grade III	Not a paired site	Positive histology	8070/3: Squamous cell carcinoma, NOS	8070/3: Squamous cell carcinoma, NOS	Blank(s)	Blank(s)	Blank(s)	Blank(s)	Blank(s)	N/A	Blank(s)	Blank(s)	Blank(s)	Blank(s)	Blank(s)	Blank(s)	Blank(s)	Blank(s)	Blank(s)	Blank(s)	Blank(s)	Blank(s)	Unstaged	Blank(s)	Blank(s)	Blank(s)	Blank(s)	Blank(s)	No radiation and/or cancer-directed surgery	Recommended but not performed, unknown reason	None	Blank(s)	Blank(s)	Blank(s)	9	Blank(s)	Blank(s)	Blank(s)	Blank(s)	Blank(s)	Blank(s)
1973	White	Male	Esophagus	Malignant	C15.3-Upper third of esophagus	153	8070	Poorly differentiated; Grade III	Not a paired site	Positive histology	8070/3: Squamous cell carcinoma, NOS	8070/3: Squamous cell carcinoma, NOS	Blank(s)	Blank(s)	Blank(s)	Blank(s)	Blank(s)	N/A	Blank(s)	Blank(s)	Blank(s)	Blank(s)	Blank(s)	Blank(s)	Blank(s)	Blank(s)	Blank(s)	Blank(s)	Blank(s)	Blank(s)	Unstaged	Blank(s)	Blank(s)	Blank(s)	Blank(s)	Blank(s)	No radiation and/or cancer-directed surgery	Recommended but not performed, unknown reason	None	Blank(s)	Blank(s)	Blank(s)	9	Blank(s)	Blank(s)	Blank(s)	Blank(s)	Blank(s)	Blank(s)
1980	Black	Female	Esophagus	Malignant	C15.0-Cervical esophagus	150	8070	Well differentiated; Grade I	Not a paired site	Positive histology	8070/3: Squamous cell carcinoma, NOS	8070/3: Squamous cell carcinoma, NOS	Blank(s)	Blank(s)	Blank(s)	Blank(s)	Blank(s)	N/A	Blank(s)	Blank(s)	Blank(s)	Blank(s)	Blank(s)	Blank(s)	Blank(s)	Blank(s)	Blank(s)	Blank(s)	Blank(s)	Blank(s)	Distant	Blank(s)	Blank(s)	Blank(s)	Blank(s)	Blank(s)	No radiation and/or cancer-directed surgery	Recommended but not performed, unknown reason	Beam radiation	Blank(s)	Blank(s)	Blank(s)	9	Blank(s)	Blank(s)	Blank(s)	Blank(s)	Blank(s)	Blank(s)
1977	White	Male	Esophagus	Malignant	C15.3-Upper third of esophagus	153	8070	Moderately differentiated; Grade II	Not a paired site	Positive histology	8070/3: Squamous cell carcinoma, NOS	8070/3: Squamous cell carcinoma, NOS	Blank(s)	Blank(s)	Blank(s)	Blank(s)	Blank(s)	N/A	Blank(s)	Blank(s)	Blank(s)	Blank(s)	Blank(s)	Blank(s)	Blank(s)	Blank(s)	Blank(s)	Blank(s)	Blank(s)	Blank(s)	Unstaged	Blank(s)	Blank(s)	Blank(s)	Blank(s)	Blank(s)	No radiation and/or cancer-directed surgery	Recommended but not performed, unknown reason	Beam radiation	Blank(s)	Blank(s)	Blank(s)	9	Blank(s)	Blank(s)	Blank(s)	Blank(s)	Blank(s)	Blank(s)
1976	White	Male	Esophagus	Malignant	C15.3-Upper third of esophagus	153	8070	Poorly differentiated; Grade III	Not a paired site	Positive histology	8070/3: Squamous cell carcinoma, NOS	8070/3: Squamous cell carcinoma, NOS	Blank(s)	Blank(s)	Blank(s)	Blank(s)	Blank(s)	N/A	Blank(s)	Blank(s)	Blank(s)	Blank(s)	Blank(s)	Blank(s)	Blank(s)	Blank(s)	Blank(s)	Blank(s)	Blank(s)	Blank(s)	Distant	Blank(s)	Blank(s)	Blank(s)	Blank(s)	Blank(s)	No radiation and/or cancer-directed surgery	Recommended but not performed, unknown reason	Beam radiation	Blank(s)	Blank(s)	Blank(s)	9	Blank(s)	Blank(s)	Blank(s)	Blank(s)	Blank(s)	Blank(s)
1973	Black	Male	Esophagus	Malignant	C15.3-Upper third of esophagus	153	8070	Well differentiated; Grade I	Not a paired site	Positive histology	8070/3: Squamous cell carcinoma, NOS	8070/3: Squamous cell carcinoma, NOS	Blank(s)	Blank(s)	Blank(s)	Blank(s)	Blank(s)	N/A	Blank(s)	Blank(s)	Blank(s)	Blank(s)	Blank(s)	Blank(s)	Blank(s)	Blank(s)	Blank(s)	Blank(s)	Blank(s)	Blank(s)	Unstaged	Blank(s)	Blank(s)	Blank(s)	Blank(s)	Blank(s)	No radiation and/or cancer-directed surgery	Recommended but not performed, unknown reason	None	Blank(s)	Blank(s)	Blank(s)	9	Blank(s)	Blank(s)	Blank(s)	Blank(s)	Blank(s)	Blank(s)
1977	White	Male	Esophagus	Malignant	C15.0-Cervical esophagus	150	8070	Moderately differentiated; Grade II	Not a paired site	Positive histology	8070/3: Squamous cell carcinoma, NOS	8070/3: Squamous cell carcinoma, NOS	Blank(s)	Blank(s)	Blank(s)	Blank(s)	Blank(s)	N/A	Blank(s)	Blank(s)	Blank(s)	Blank(s)	Blank(s)	Blank(s)	Blank(s)	Blank(s)	Blank(s)	Blank(s)	Blank(s)	Blank(s)	Unstaged	Blank(s)	Blank(s)	Blank(s)	Blank(s)	Blank(s)	No radiation and/or cancer-directed surgery	Recommended but not performed, unknown reason	Beam radiation	Blank(s)	Blank(s)	Blank(s)	9	Blank(s)	Blank(s)	Blank(s)	Blank(s)	Blank(s)	Blank(s)
1974	White	Male	Esophagus	Malignant	C15.3-Upper third of esophagus	153	8070	Unknown	Not a paired site	Positive exfoliative cytology, no positive histology	8070/3: Squamous cell carcinoma, NOS	8070/3: Squamous cell carcinoma, NOS	Blank(s)	Blank(s)	Blank(s)	Blank(s)	Blank(s)	N/A	Blank(s)	Blank(s)	Blank(s)	Blank(s)	Blank(s)	Blank(s)	Blank(s)	Blank(s)	Blank(s)	Blank(s)	Blank(s)	Blank(s)	Unstaged	Blank(s)	Blank(s)	Blank(s)	Blank(s)	Blank(s)	No radiation and/or cancer-directed surgery	Recommended but not performed, unknown reason	None	Blank(s)	Blank(s)	Blank(s)	9	Blank(s)	Blank(s)	Blank(s)	Blank(s)	Blank(s)	Blank(s)
1978	Black	Male	Esophagus	Malignant	C15.3-Upper third of esophagus	153	8070	Unknown	Not a paired site	Positive histology	8070/3: Squamous cell carcinoma, NOS	8070/3: Squamous cell carcinoma, NOS	Blank(s)	Blank(s)	Blank(s)	Blank(s)	Blank(s)	N/A	Blank(s)	Blank(s)	Blank(s)	Blank(s)	Blank(s)	Blank(s)	Blank(s)	Blank(s)	Blank(s)	Blank(s)	Blank(s)	Blank(s)	Localized	Blank(s)	Blank(s)	Blank(s)	Blank(s)	Blank(s)	No radiation and/or cancer-directed surgery	Recommended but not performed, unknown reason	Beam radiation	Blank(s)	Blank(s)	Blank(s)	9	Blank(s)	Blank(s)	Blank(s)	Blank(s)	Blank(s)	Blank(s)
1979	White	Male	Esophagus	Malignant	C15.3-Upper third of esophagus	153	8070	Poorly differentiated; Grade III	Not a paired site	Positive histology	8070/3: Squamous cell carcinoma, NOS	8070/3: Squamous cell carcinoma, NOS	Blank(s)	Blank(s)	Blank(s)	Blank(s)	Blank(s)	N/A	Blank(s)	Blank(s)	Blank(s)	Blank(s)	Blank(s)	Blank(s)	Blank(s)	Blank(s)	Blank(s)	Blank(s)	Blank(s)	Blank(s)	Unstaged	Blank(s)	Blank(s)	Blank(s)	Blank(s)	Blank(s)	No radiation and/or cancer-directed surgery	Recommended but not performed, unknown reason	Beam radiation	Blank(s)	Blank(s)	Blank(s)	9	Blank(s)	Blank(s)	Blank(s)	Blank(s)	Blank(s)	Blank(s)
1980	White	Male	Esophagus	Malignant	C15.0-Cervical esophagus	150	8070	Moderately differentiated; Grade II	Not a paired site	Positive histology	8070/3: Squamous cell carcinoma, NOS	8070/3: Squamous cell carcinoma, NOS	Blank(s)	Blank(s)	Blank(s)	Blank(s)	Blank(s)	N/A	Blank(s)	Blank(s)	Blank(s)	Blank(s)	Blank(s)	Blank(s)	Blank(s)	Blank(s)	Blank(s)	Blank(s)	Blank(s)	Blank(s)	Unstaged	Blank(s)	Blank(s)	Blank(s)	Blank(s)	Blank(s)	No radiation and/or cancer-directed surgery	Recommended but not performed, unknown reason	Beam radiation	Blank(s)	Blank(s)	Blank(s)	9	Blank(s)	Blank(s)	Blank(s)	Blank(s)	Blank(s)	Blank(s)
1978	White	Female	Esophagus	Malignant	C15.0-Cervical esophagus	150	8070	Unknown	Not a paired site	Positive histology	8070/3: Squamous cell carcinoma, NOS	8070/3: Squamous cell carcinoma, NOS	Blank(s)	Blank(s)	Blank(s)	Blank(s)	Blank(s)	N/A	Blank(s)	Blank(s)	Blank(s)	Blank(s)	Blank(s)	Blank(s)	Blank(s)	Blank(s)	Blank(s)	Blank(s)	Blank(s)	Blank(s)	Unstaged	Blank(s)	Blank(s)	Blank(s)	Blank(s)	Blank(s)	No radiation and/or cancer-directed surgery	Recommended but not performed, unknown reason	Beam radiation	Blank(s)	Blank(s)	Blank(s)	9	Blank(s)	Blank(s)	Blank(s)	Blank(s)	Blank(s)	Blank(s)
1978	White	Male	Esophagus	Malignant	C15.3-Upper third of esophagus	153	8010	Unknown	Not a paired site	Radiography without microscopic confirm	8010/3: Carcinoma, NOS	8010/3: Carcinoma, NOS	Blank(s)	Blank(s)	Blank(s)	Blank(s)	Blank(s)	N/A	Blank(s)	Blank(s)	Blank(s)	Blank(s)	Blank(s)	Blank(s)	Blank(s)	Blank(s)	Blank(s)	Blank(s)	Blank(s)	Blank(s)	Unstaged	Blank(s)	Blank(s)	Blank(s)	Blank(s)	Blank(s)	No radiation and/or cancer-directed surgery	Recommended but not performed, unknown reason	Beam radiation	Blank(s)	Blank(s)	Blank(s)	9	Blank(s)	Blank(s)	Blank(s)	Blank(s)	Blank(s)	Blank(s)
1978	White	Male	Esophagus	Malignant	C15.0-Cervical esophagus	150	8070	Moderately differentiated; Grade II	Not a paired site	Positive histology	8070/3: Squamous cell carcinoma, NOS	8070/3: Squamous cell carcinoma, NOS	Blank(s)	Blank(s)	Blank(s)	Blank(s)	Blank(s)	N/A	Blank(s)	Blank(s)	Blank(s)	Blank(s)	Blank(s)	Blank(s)	Blank(s)	Blank(s)	Blank(s)	Blank(s)	Blank(s)	Blank(s)	Unstaged	Blank(s)	Blank(s)	Blank(s)	Blank(s)	Blank(s)	No radiation and/or cancer-directed surgery	Recommended but not performed, unknown reason	Beam radiation	Blank(s)	Blank(s)	Blank(s)	9	Blank(s)	Blank(s)	Blank(s)	Blank(s)	Blank(s)	Blank(s)
1978	Black	Male	Esophagus	Malignant	C15.0-Cervical esophagus	150	8071	Poorly differentiated; Grade III	Not a paired site	Positive histology	8071/3: Squamous cell carcinoma, keratinizing, NOS	8071/3: Squamous cell carcinoma, keratinizing, NOS	Blank(s)	Blank(s)	Blank(s)	Blank(s)	Blank(s)	N/A	Blank(s)	Blank(s)	Blank(s)	Blank(s)	Blank(s)	Blank(s)	Blank(s)	Blank(s)	Blank(s)	Blank(s)	Blank(s)	Blank(s)	Unstaged	Blank(s)	Blank(s)	Blank(s)	Blank(s)	Blank(s)	No radiation and/or cancer-directed surgery	Recommended but not performed, unknown reason	Beam radiation	Blank(s)	Blank(s)	Blank(s)	9	Blank(s)	Blank(s)	Blank(s)	Blank(s)	Blank(s)	Blank(s)
1977	White	Male	Esophagus	Malignant	C15.3-Upper third of esophagus	153	8070	Poorly differentiated; Grade III	Not a paired site	Positive histology	8070/3: Squamous cell carcinoma, NOS	8070/3: Squamous cell carcinoma, NOS	Blank(s)	Blank(s)	Blank(s)	Blank(s)	Blank(s)	N/A	Blank(s)	Blank(s)	Blank(s)	Blank(s)	Blank(s)	Blank(s)	Blank(s)	Blank(s)	Blank(s)	Blank(s)	Blank(s)	Blank(s)	Unstaged	Blank(s)	Blank(s)	Blank(s)	Blank(s)	Blank(s)	No radiation and/or cancer-directed surgery	Recommended but not performed, unknown reason	Beam radiation	Blank(s)	Blank(s)	Blank(s)	9	Blank(s)	Blank(s)	Blank(s)	Blank(s)	Blank(s)	Blank(s)
1980	Black	Male	Esophagus	Malignant	C15.0-Cervical esophagus	150	8070	Well differentiated; Grade I	Not a paired site	Positive histology	8070/3: Squamous cell carcinoma, NOS	8070/3: Squamous cell carcinoma, NOS	Blank(s)	Blank(s)	Blank(s)	Blank(s)	Blank(s)	N/A	Blank(s)	Blank(s)	Blank(s)	Blank(s)	Blank(s)	Blank(s)	Blank(s)	Blank(s)	Blank(s)	Blank(s)	Blank(s)	Blank(s)	Unstaged	Blank(s)	Blank(s)	Blank(s)	Blank(s)	Blank(s)	No radiation and/or cancer-directed surgery	Recommended but not performed, unknown reason	Beam radiation	Blank(s)	Blank(s)	Blank(s)	9	Blank(s)	Blank(s)	Blank(s)	Blank(s)	Blank(s)	Blank(s)
1977	White	Male	Esophagus	Malignant	C15.3-Upper third of esophagus	153	8070	Poorly differentiated; Grade III	Not a paired site	Positive histology	8070/3: Squamous cell carcinoma, NOS	8070/3: Squamous cell carcinoma, NOS	Blank(s)	Blank(s)	Blank(s)	Blank(s)	Blank(s)	N/A	Blank(s)	Blank(s)	Blank(s)	Blank(s)	Blank(s)	Blank(s)	Blank(s)	Blank(s)	Blank(s)	Blank(s)	Blank(s)	Blank(s)	Distant	Blank(s)	Blank(s)	Blank(s)	Blank(s)	Blank(s)	No radiation and/or cancer-directed surgery	Recommended but not performed, unknown reason	Beam radiation	Blank(s)	Blank(s)	Blank(s)	9	Blank(s)	Blank(s)	Blank(s)	Blank(s)	Blank(s)	Blank(s)
1974	Black	Male	Esophagus	Malignant	C15.3-Upper third of esophagus	153	8070	Poorly differentiated; Grade III	Not a paired site	Positive histology	8070/3: Squamous cell carcinoma, NOS	8070/3: Squamous cell carcinoma, NOS	Blank(s)	Blank(s)	Blank(s)	Blank(s)	Blank(s)	N/A	Blank(s)	Blank(s)	Blank(s)	Blank(s)	Blank(s)	Blank(s)	Blank(s)	Blank(s)	Blank(s)	Blank(s)	Blank(s)	Blank(s)	Unstaged	Blank(s)	Blank(s)	Blank(s)	Blank(s)	Blank(s)	No radiation and/or cancer-directed surgery	Recommended but not performed, unknown reason	Beam radiation	Blank(s)	Blank(s)	Blank(s)	9	Blank(s)	Blank(s)	Blank(s)	Blank(s)	Blank(s)	Blank(s)
1978	White	Female	Esophagus	Malignant	C15.0-Cervical esophagus	150	8070	Poorly differentiated; Grade III	Not a paired site	Positive histology	8070/3: Squamous cell carcinoma, NOS	8070/3: Squamous cell carcinoma, NOS	Blank(s)	Blank(s)	Blank(s)	Blank(s)	Blank(s)	N/A	Blank(s)	Blank(s)	Blank(s)	Blank(s)	Blank(s)	Blank(s)	Blank(s)	Blank(s)	Blank(s)	Blank(s)	Blank(s)	Blank(s)	Unstaged	Blank(s)	Blank(s)	Blank(s)	Blank(s)	Blank(s)	No radiation and/or cancer-directed surgery	Recommended but not performed, unknown reason	Beam radiation	Blank(s)	Blank(s)	Blank(s)	9	Blank(s)	Blank(s)	Blank(s)	Blank(s)	Blank(s)	Blank(s)
1978	Other (American Indian/AK Native, Asian/Pacific Islander)	Male	Esophagus	Malignant	C15.0-Cervical esophagus	150	8070	Poorly differentiated; Grade III	Not a paired site	Positive histology	8070/3: Squamous cell carcinoma, NOS	8070/3: Squamous cell carcinoma, NOS	Blank(s)	Blank(s)	Blank(s)	Blank(s)	Blank(s)	N/A	Blank(s)	Blank(s)	Blank(s)	Blank(s)	Blank(s)	Blank(s)	Blank(s)	Blank(s)	Blank(s)	Blank(s)	Blank(s)	Blank(s)	Localized	Blank(s)	Blank(s)	Blank(s)	Blank(s)	Blank(s)	No radiation and/or cancer-directed surgery	Recommended but not performed, unknown reason	Beam radiation	Blank(s)	Blank(s)	Blank(s)	9	Blank(s)	Blank(s)	Blank(s)	Blank(s)	Blank(s)	Blank(s)
1976	White	Female	Esophagus	Malignant	C15.3-Upper third of esophagus	153	8070	Moderately differentiated; Grade II	Not a paired site	Positive histology	8070/3: Squamous cell carcinoma, NOS	8070/3: Squamous cell carcinoma, NOS	Blank(s)	Blank(s)	Blank(s)	Blank(s)	Blank(s)	N/A	Blank(s)	Blank(s)	Blank(s)	Blank(s)	Blank(s)	Blank(s)	Blank(s)	Blank(s)	Blank(s)	Blank(s)	Blank(s)	Blank(s)	Unstaged	Blank(s)	Blank(s)	Blank(s)	Blank(s)	Blank(s)	No radiation and/or cancer-directed surgery	Recommended but not performed, unknown reason	None	Blank(s)	Blank(s)	Blank(s)	9	Blank(s)	Blank(s)	Blank(s)	Blank(s)	Blank(s)	Blank(s)
1975	White	Female	Esophagus	Malignant	C15.3-Upper third of esophagus	153	8010	Unknown	Not a paired site	Clinical diagnosis only	8010/3: Carcinoma, NOS	8010/3: Carcinoma, NOS	Blank(s)	Blank(s)	Blank(s)	Blank(s)	Blank(s)	N/A	Blank(s)	Blank(s)	Blank(s)	Blank(s)	Blank(s)	Blank(s)	Blank(s)	Blank(s)	Blank(s)	Blank(s)	Blank(s)	Blank(s)	Unstaged	Blank(s)	Blank(s)	Blank(s)	Blank(s)	Blank(s)	No radiation and/or cancer-directed surgery	Recommended but not performed, unknown reason	Beam radiation	Blank(s)	Blank(s)	Blank(s)	9	Blank(s)	Blank(s)	Blank(s)	Blank(s)	Blank(s)	Blank(s)
1980	White	Male	Esophagus	Malignant	C15.0-Cervical esophagus	150	8070	Poorly differentiated; Grade III	Not a paired site	Positive histology	8070/3: Squamous cell carcinoma, NOS	8070/3: Squamous cell carcinoma, NOS	Blank(s)	Blank(s)	Blank(s)	Blank(s)	Blank(s)	N/A	Blank(s)	Blank(s)	Blank(s)	Blank(s)	Blank(s)	Blank(s)	Blank(s)	Blank(s)	Blank(s)	Blank(s)	Blank(s)	Blank(s)	Unstaged	Blank(s)	Blank(s)	Blank(s)	Blank(s)	Blank(s)	No radiation and/or cancer-directed surgery	Recommended but not performed, unknown reason	Beam radiation	Blank(s)	Blank(s)	Blank(s)	9	Blank(s)	Blank(s)	Blank(s)	Blank(s)	Blank(s)	Blank(s)
1974	White	Male	Esophagus	Malignant	C15.3-Upper third of esophagus	153	8070	Undifferentiated; anaplastic; Grade IV	Not a paired site	Positive histology	8070/3: Squamous cell carcinoma, NOS	8070/3: Squamous cell carcinoma, NOS	Blank(s)	Blank(s)	Blank(s)	Blank(s)	Blank(s)	N/A	Blank(s)	Blank(s)	Blank(s)	Blank(s)	Blank(s)	Blank(s)	Blank(s)	Blank(s)	Blank(s)	Blank(s)	Blank(s)	Blank(s)	Regional	Blank(s)	Blank(s)	Blank(s)	Blank(s)	Blank(s)	No radiation and/or cancer-directed surgery	Recommended but not performed, unknown reason	Beam radiation	Blank(s)	Blank(s)	Blank(s)	9	Blank(s)	Blank(s)	Blank(s)	Blank(s)	Blank(s)	Blank(s)
1977	White	Male	Esophagus	Malignant	C15.0-Cervical esophagus	150	8070	Poorly differentiated; Grade III	Not a paired site	Positive histology	8070/3: Squamous cell carcinoma, NOS	8070/3: Squamous cell carcinoma, NOS	Blank(s)	Blank(s)	Blank(s)	Blank(s)	Blank(s)	N/A	Blank(s)	Blank(s)	Blank(s)	Blank(s)	Blank(s)	Blank(s)	Blank(s)	Blank(s)	Blank(s)	Blank(s)	Blank(s)	Blank(s)	Regional	Blank(s)	Blank(s)	Blank(s)	Blank(s)	Blank(s)	No radiation and/or cancer-directed surgery	Recommended but not performed, unknown reason	Beam radiation	Blank(s)	Blank(s)	Blank(s)	9	Blank(s)	Blank(s)	Blank(s)	Blank(s)	Blank(s)	Blank(s)
1979	White	Male	Esophagus	Malignant	C15.3-Upper third of esophagus	153	8070	Moderately differentiated; Grade II	Not a paired site	Positive histology	8070/3: Squamous cell carcinoma, NOS	8070/3: Squamous cell carcinoma, NOS	Blank(s)	Blank(s)	Blank(s)	Blank(s)	Blank(s)	N/A	Blank(s)	Blank(s)	Blank(s)	Blank(s)	Blank(s)	Blank(s)	Blank(s)	Blank(s)	Blank(s)	Blank(s)	Blank(s)	Blank(s)	Unstaged	Blank(s)	Blank(s)	Blank(s)	Blank(s)	Blank(s)	No radiation and/or cancer-directed surgery	Recommended but not performed, unknown reason	Beam radiation	Blank(s)	Blank(s)	Blank(s)	9	Blank(s)	Blank(s)	Blank(s)	Blank(s)	Blank(s)	Blank(s)
1974	White	Female	Esophagus	Malignant	C15.3-Upper third of esophagus	153	8070	Poorly differentiated; Grade III	Not a paired site	Positive histology	8070/3: Squamous cell carcinoma, NOS	8070/3: Squamous cell carcinoma, NOS	Blank(s)	Blank(s)	Blank(s)	Blank(s)	Blank(s)	N/A	Blank(s)	Blank(s)	Blank(s)	Blank(s)	Blank(s)	Blank(s)	Blank(s)	Blank(s)	Blank(s)	Blank(s)	Blank(s)	Blank(s)	Unstaged	Blank(s)	Blank(s)	Blank(s)	Blank(s)	Blank(s)	No radiation and/or cancer-directed surgery	Recommended but not performed, unknown reason	Beam radiation	Blank(s)	Blank(s)	Blank(s)	9	Blank(s)	Blank(s)	Blank(s)	Blank(s)	Blank(s)	Blank(s)
1978	White	Female	Esophagus	Malignant	C15.3-Upper third of esophagus	153	8070	Moderately differentiated; Grade II	Not a paired site	Positive histology	8070/3: Squamous cell carcinoma, NOS	8070/3: Squamous cell carcinoma, NOS	Blank(s)	Blank(s)	Blank(s)	Blank(s)	Blank(s)	N/A	Blank(s)	Blank(s)	Blank(s)	Blank(s)	Blank(s)	Blank(s)	Blank(s)	Blank(s)	Blank(s)	Blank(s)	Blank(s)	Blank(s)	Unstaged	Blank(s)	Blank(s)	Blank(s)	Blank(s)	Blank(s)	No radiation and/or cancer-directed surgery	Recommended but not performed, unknown reason	Beam radiation	Blank(s)	Blank(s)	Blank(s)	9	Blank(s)	Blank(s)	Blank(s)	Blank(s)	Blank(s)	Blank(s)
1973	White	Female	Esophagus	Malignant	C15.3-Upper third of esophagus	153	8140	Undifferentiated; anaplastic; Grade IV	Not a paired site	Positive histology	8140/3: Adenocarcinoma, NOS	8140/3: Adenocarcinoma, NOS	Blank(s)	Blank(s)	Blank(s)	Blank(s)	Blank(s)	N/A	Blank(s)	Blank(s)	Blank(s)	Blank(s)	Blank(s)	Blank(s)	Blank(s)	Blank(s)	Blank(s)	Blank(s)	Blank(s)	Blank(s)	Unstaged	Blank(s)	Blank(s)	Blank(s)	Blank(s)	Blank(s)	No radiation and/or cancer-directed surgery	Recommended but not performed, unknown reason	None	Blank(s)	Blank(s)	Blank(s)	9	Blank(s)	Blank(s)	Blank(s)	Blank(s)	Blank(s)	Blank(s)
1980	White	Male	Esophagus	Malignant	C15.0-Cervical esophagus	150	8070	Unknown	Not a paired site	Positive histology	8070/3: Squamous cell carcinoma, NOS	8070/3: Squamous cell carcinoma, NOS	Blank(s)	Blank(s)	Blank(s)	Blank(s)	Blank(s)	N/A	Blank(s)	Blank(s)	Blank(s)	Blank(s)	Blank(s)	Blank(s)	Blank(s)	Blank(s)	Blank(s)	Blank(s)	Blank(s)	Blank(s)	Distant	Blank(s)	Blank(s)	Blank(s)	Blank(s)	Blank(s)	No radiation and/or cancer-directed surgery	Recommended but not performed, unknown reason	Beam radiation	Blank(s)	Blank(s)	Blank(s)	9	Blank(s)	Blank(s)	Blank(s)	Blank(s)	Blank(s)	Blank(s)
1980	White	Male	Esophagus	Malignant	C15.0-Cervical esophagus	150	8070	Poorly differentiated; Grade III	Not a paired site	Positive histology	8070/3: Squamous cell carcinoma, NOS	8070/3: Squamous cell carcinoma, NOS	Blank(s)	Blank(s)	Blank(s)	Blank(s)	Blank(s)	N/A	Blank(s)	Blank(s)	Blank(s)	Blank(s)	Blank(s)	Blank(s)	Blank(s)	Blank(s)	Blank(s)	Blank(s)	Blank(s)	Blank(s)	Distant	Blank(s)	Blank(s)	Blank(s)	Blank(s)	Blank(s)	No radiation and/or cancer-directed surgery	Recommended but not performed, unknown reason	None	Blank(s)	Blank(s)	Blank(s)	9	Blank(s)	Blank(s)	Blank(s)	Blank(s)	Blank(s)	Blank(s)
1980	Black	Female	Esophagus	Malignant	C15.0-Cervical esophagus	150	8070	Well differentiated; Grade I	Not a paired site	Positive histology	8070/3: Squamous cell carcinoma, NOS	8070/3: Squamous cell carcinoma, NOS	Blank(s)	Blank(s)	Blank(s)	Blank(s)	Blank(s)	N/A	Blank(s)	Blank(s)	Blank(s)	Blank(s)	Blank(s)	Blank(s)	Blank(s)	Blank(s)	Blank(s)	Blank(s)	Blank(s)	Blank(s)	Unstaged	Blank(s)	Blank(s)	Blank(s)	Blank(s)	Blank(s)	No radiation and/or cancer-directed surgery	Recommended but not performed, unknown reason	Beam radiation	Blank(s)	Blank(s)	Blank(s)	9	Blank(s)	Blank(s)	Blank(s)	Blank(s)	Blank(s)	Blank(s)
1979	Black	Male	Esophagus	Malignant	C15.0-Cervical esophagus	150	8070	Unknown	Not a paired site	Positive histology	8070/3: Squamous cell carcinoma, NOS	8070/3: Squamous cell carcinoma, NOS	Blank(s)	Blank(s)	Blank(s)	Blank(s)	Blank(s)	N/A	Blank(s)	Blank(s)	Blank(s)	Blank(s)	Blank(s)	Blank(s)	Blank(s)	Blank(s)	Blank(s)	Blank(s)	Blank(s)	Blank(s)	Unstaged	Blank(s)	Blank(s)	Blank(s)	Blank(s)	Blank(s)	No radiation and/or cancer-directed surgery	Recommended but not performed, unknown reason	Beam radiation	Blank(s)	Blank(s)	Blank(s)	9	Blank(s)	Blank(s)	Blank(s)	Blank(s)	Blank(s)	Blank(s)
1976	White	Female	Esophagus	Malignant	C15.0-Cervical esophagus	150	8070	Moderately differentiated; Grade II	Not a paired site	Positive histology	8070/3: Squamous cell carcinoma, NOS	8070/3: Squamous cell carcinoma, NOS	Blank(s)	Blank(s)	Blank(s)	Blank(s)	Blank(s)	N/A	Blank(s)	Blank(s)	Blank(s)	Blank(s)	Blank(s)	Blank(s)	Blank(s)	Blank(s)	Blank(s)	Blank(s)	Blank(s)	Blank(s)	Unstaged	Blank(s)	Blank(s)	Blank(s)	Blank(s)	Blank(s)	Radiation after surgery	Surgery performed	Beam radiation	Blank(s)	Blank(s)	Blank(s)	90	Blank(s)	Blank(s)	Blank(s)	Blank(s)	Blank(s)	Blank(s)
1976	Other (American Indian/AK Native, Asian/Pacific Islander)	Male	Esophagus	Malignant	C15.3-Upper third of esophagus	153	8070	Poorly differentiated; Grade III	Not a paired site	Positive histology	8070/3: Squamous cell carcinoma, NOS	8070/3: Squamous cell carcinoma, NOS	Blank(s)	Blank(s)	Blank(s)	Blank(s)	Blank(s)	N/A	Blank(s)	Blank(s)	Blank(s)	Blank(s)	Blank(s)	Blank(s)	Blank(s)	Blank(s)	Blank(s)	Blank(s)	Blank(s)	Blank(s)	Regional	Blank(s)	Blank(s)	Blank(s)	Blank(s)	Blank(s)	No radiation and/or cancer-directed surgery	Recommended but not performed, unknown reason	Beam radiation	Blank(s)	Blank(s)	Blank(s)	9	Blank(s)	Blank(s)	Blank(s)	Blank(s)	Blank(s)	Blank(s)
1977	Black	Male	Esophagus	Malignant	C15.3-Upper third of esophagus	153	8070	Poorly differentiated; Grade III	Not a paired site	Positive histology	8070/3: Squamous cell carcinoma, NOS	8070/3: Squamous cell carcinoma, NOS	Blank(s)	Blank(s)	Blank(s)	Blank(s)	Blank(s)	N/A	Blank(s)	Blank(s)	Blank(s)	Blank(s)	Blank(s)	Blank(s)	Blank(s)	Blank(s)	Blank(s)	Blank(s)	Blank(s)	Blank(s)	Distant	Blank(s)	Blank(s)	Blank(s)	Blank(s)	Blank(s)	No radiation and/or cancer-directed surgery	Recommended but not performed, unknown reason	Beam radiation	Blank(s)	Blank(s)	Blank(s)	9	Blank(s)	Blank(s)	Blank(s)	Blank(s)	Blank(s)	Blank(s)
1975	White	Male	Esophagus	Malignant	C15.3-Upper third of esophagus	153	8020	Undifferentiated; anaplastic; Grade IV	Not a paired site	Positive histology	8020/3: Carcinoma, undifferentiated, NOS	8020/3: Carcinoma, undifferentiated, NOS	Blank(s)	Blank(s)	Blank(s)	Blank(s)	Blank(s)	N/A	Blank(s)	Blank(s)	Blank(s)	Blank(s)	Blank(s)	Blank(s)	Blank(s)	Blank(s)	Blank(s)	Blank(s)	Blank(s)	Blank(s)	Unstaged	Blank(s)	Blank(s)	Blank(s)	Blank(s)	Blank(s)	No radiation and/or cancer-directed surgery	Recommended but not performed, unknown reason	None	Blank(s)	Blank(s)	Blank(s)	9	Blank(s)	Blank(s)	Blank(s)	Blank(s)	Blank(s)	Blank(s)
1980	White	Male	Esophagus	Malignant	C15.3-Upper third of esophagus	153	8070	Unknown	Not a paired site	Positive histology	8070/3: Squamous cell carcinoma, NOS	8070/3: Squamous cell carcinoma, NOS	Blank(s)	Blank(s)	Blank(s)	Blank(s)	Blank(s)	N/A	Blank(s)	Blank(s)	Blank(s)	Blank(s)	Blank(s)	Blank(s)	Blank(s)	Blank(s)	Blank(s)	Blank(s)	Blank(s)	Blank(s)	Unstaged	Blank(s)	Blank(s)	Blank(s)	Blank(s)	Blank(s)	No radiation and/or cancer-directed surgery	Recommended but not performed, unknown reason	Beam radiation	Blank(s)	Blank(s)	Blank(s)	9	Blank(s)	Blank(s)	Blank(s)	Blank(s)	Blank(s)	Blank(s)
1977	Other (American Indian/AK Native, Asian/Pacific Islander)	Male	Esophagus	Malignant	C15.3-Upper third of esophagus	153	8070	Unknown	Not a paired site	Positive exfoliative cytology, no positive histology	8070/3: Squamous cell carcinoma, NOS	8070/3: Squamous cell carcinoma, NOS	Blank(s)	Blank(s)	Blank(s)	Blank(s)	Blank(s)	N/A	Blank(s)	Blank(s)	Blank(s)	Blank(s)	Blank(s)	Blank(s)	Blank(s)	Blank(s)	Blank(s)	Blank(s)	Blank(s)	Blank(s)	Unstaged	Blank(s)	Blank(s)	Blank(s)	Blank(s)	Blank(s)	No radiation and/or cancer-directed surgery	Recommended but not performed, unknown reason	Beam radiation	Blank(s)	Blank(s)	Blank(s)	9	Blank(s)	Blank(s)	Blank(s)	Blank(s)	Blank(s)	Blank(s)
1973	White	Male	Esophagus	Malignant	C15.3-Upper third of esophagus	153	8070	Unknown	Not a paired site	Positive histology	8070/3: Squamous cell carcinoma, NOS	8070/3: Squamous cell carcinoma, NOS	Blank(s)	Blank(s)	Blank(s)	Blank(s)	Blank(s)	N/A	Blank(s)	Blank(s)	Blank(s)	Blank(s)	Blank(s)	Blank(s)	Blank(s)	Blank(s)	Blank(s)	Blank(s)	Blank(s)	Blank(s)	Unstaged	Blank(s)	Blank(s)	Blank(s)	Blank(s)	Blank(s)	No radiation and/or cancer-directed surgery	Recommended but not performed, unknown reason	Beam radiation	Blank(s)	Blank(s)	Blank(s)	9	Blank(s)	Blank(s)	Blank(s)	Blank(s)	Blank(s)	Blank(s)
1979	Black	Male	Esophagus	Malignant	C15.3-Upper third of esophagus	153	8070	Moderately differentiated; Grade II	Not a paired site	Positive histology	8070/3: Squamous cell carcinoma, NOS	8070/3: Squamous cell carcinoma, NOS	Blank(s)	Blank(s)	Blank(s)	Blank(s)	Blank(s)	N/A	Blank(s)	Blank(s)	Blank(s)	Blank(s)	Blank(s)	Blank(s)	Blank(s)	Blank(s)	Blank(s)	Blank(s)	Blank(s)	Blank(s)	Regional	Blank(s)	Blank(s)	Blank(s)	Blank(s)	Blank(s)	Radiation after surgery	Surgery performed	Beam radiation	Blank(s)	Blank(s)	Blank(s)	90	Blank(s)	Blank(s)	Blank(s)	Blank(s)	Blank(s)	Blank(s)
1975	Black	Female	Esophagus	Malignant	C15.3-Upper third of esophagus	153	8070	Unknown	Not a paired site	Positive histology	8070/3: Squamous cell carcinoma, NOS	8070/3: Squamous cell carcinoma, NOS	Blank(s)	Blank(s)	Blank(s)	Blank(s)	Blank(s)	N/A	Blank(s)	Blank(s)	Blank(s)	Blank(s)	Blank(s)	Blank(s)	Blank(s)	Blank(s)	Blank(s)	Blank(s)	Blank(s)	Blank(s)	Distant	Blank(s)	Blank(s)	Blank(s)	Blank(s)	Blank(s)	No radiation and/or cancer-directed surgery	Recommended but not performed, unknown reason	Beam radiation	Blank(s)	Blank(s)	Blank(s)	9	Blank(s)	Blank(s)	Blank(s)	Blank(s)	Blank(s)	Blank(s)
1978	White	Male	Esophagus	Malignant	C15.0-Cervical esophagus	150	8070	Poorly differentiated; Grade III	Only one side - side unspecified	Positive histology	8070/3: Squamous cell carcinoma, NOS	8070/3: Squamous cell carcinoma, NOS	Blank(s)	Blank(s)	Blank(s)	Blank(s)	Blank(s)	N/A	Blank(s)	Blank(s)	Blank(s)	Blank(s)	Blank(s)	Blank(s)	Blank(s)	Blank(s)	Blank(s)	Blank(s)	Blank(s)	Blank(s)	Localized	Blank(s)	Blank(s)	Blank(s)	Blank(s)	Blank(s)	No radiation and/or cancer-directed surgery	Surgery performed	None	Blank(s)	Blank(s)	Blank(s)	90	Blank(s)	Blank(s)	Blank(s)	Blank(s)	Blank(s)	Blank(s)
1976	Other (American Indian/AK Native, Asian/Pacific Islander)	Male	Esophagus	Malignant	C15.3-Upper third of esophagus	153	8070	Poorly differentiated; Grade III	Not a paired site	Positive histology	8070/3: Squamous cell carcinoma, NOS	8070/3: Squamous cell carcinoma, NOS	Blank(s)	Blank(s)	Blank(s)	Blank(s)	Blank(s)	N/A	Blank(s)	Blank(s)	Blank(s)	Blank(s)	Blank(s)	Blank(s)	Blank(s)	Blank(s)	Blank(s)	Blank(s)	Blank(s)	Blank(s)	Regional	Blank(s)	Blank(s)	Blank(s)	Blank(s)	Blank(s)	No radiation and/or cancer-directed surgery	Recommended but not performed, unknown reason	None	Blank(s)	Blank(s)	Blank(s)	9	Blank(s)	Blank(s)	Blank(s)	Blank(s)	Blank(s)	Blank(s)
1979	White	Male	Esophagus	Malignant	C15.0-Cervical esophagus	150	8070	Poorly differentiated; Grade III	Not a paired site	Positive histology	8070/3: Squamous cell carcinoma, NOS	8070/3: Squamous cell carcinoma, NOS	Blank(s)	Blank(s)	Blank(s)	Blank(s)	Blank(s)	N/A	Blank(s)	Blank(s)	Blank(s)	Blank(s)	Blank(s)	Blank(s)	Blank(s)	Blank(s)	Blank(s)	Blank(s)	Blank(s)	Blank(s)	Unstaged	Blank(s)	Blank(s)	Blank(s)	Blank(s)	Blank(s)	No radiation and/or cancer-directed surgery	Recommended but not performed, unknown reason	Beam radiation	Blank(s)	Blank(s)	Blank(s)	9	Blank(s)	Blank(s)	Blank(s)	Blank(s)	Blank(s)	Blank(s)
1980	White	Female	Esophagus	Malignant	C15.3-Upper third of esophagus	153	8070	Moderately differentiated; Grade II	Not a paired site	Positive histology	8070/3: Squamous cell carcinoma, NOS	8070/3: Squamous cell carcinoma, NOS	Blank(s)	Blank(s)	Blank(s)	Blank(s)	Blank(s)	N/A	Blank(s)	Blank(s)	Blank(s)	Blank(s)	Blank(s)	Blank(s)	Blank(s)	Blank(s)	Blank(s)	Blank(s)	Blank(s)	Blank(s)	Unstaged	Blank(s)	Blank(s)	Blank(s)	Blank(s)	Blank(s)	No radiation and/or cancer-directed surgery	Recommended but not performed, unknown reason	Beam radiation	Blank(s)	Blank(s)	Blank(s)	9	Blank(s)	Blank(s)	Blank(s)	Blank(s)	Blank(s)	Blank(s)
1977	White	Male	Esophagus	Malignant	C15.0-Cervical esophagus	150	8070	Moderately differentiated; Grade II	Not a paired site	Positive histology	8070/3: Squamous cell carcinoma, NOS	8070/3: Squamous cell carcinoma, NOS	Blank(s)	Blank(s)	Blank(s)	Blank(s)	Blank(s)	N/A	Blank(s)	Blank(s)	Blank(s)	Blank(s)	Blank(s)	Blank(s)	Blank(s)	Blank(s)	Blank(s)	Blank(s)	Blank(s)	Blank(s)	Unstaged	Blank(s)	Blank(s)	Blank(s)	Blank(s)	Blank(s)	No radiation and/or cancer-directed surgery	Recommended but not performed, unknown reason	Beam radiation	Blank(s)	Blank(s)	Blank(s)	9	Blank(s)	Blank(s)	Blank(s)	Blank(s)	Blank(s)	Blank(s)
1973	White	Male	Esophagus	Malignant	C15.3-Upper third of esophagus	153	8070	Unknown	Not a paired site	Positive histology	8070/3: Squamous cell carcinoma, NOS	8070/3: Squamous cell carcinoma, NOS	Blank(s)	Blank(s)	Blank(s)	Blank(s)	Blank(s)	N/A	Blank(s)	Blank(s)	Blank(s)	Blank(s)	Blank(s)	Blank(s)	Blank(s)	Blank(s)	Blank(s)	Blank(s)	Blank(s)	Blank(s)	Distant	Blank(s)	Blank(s)	Blank(s)	Blank(s)	Blank(s)	No radiation and/or cancer-directed surgery	Recommended but not performed, unknown reason	Beam radiation	Blank(s)	Blank(s)	Blank(s)	9	Blank(s)	Blank(s)	Blank(s)	Blank(s)	Blank(s)	Blank(s)
1973	Black	Male	Esophagus	Malignant	C15.3-Upper third of esophagus	153	8070	Unknown	Not a paired site	Positive histology	8070/3: Squamous cell carcinoma, NOS	8070/3: Squamous cell carcinoma, NOS	Blank(s)	Blank(s)	Blank(s)	Blank(s)	Blank(s)	N/A	Blank(s)	Blank(s)	Blank(s)	Blank(s)	Blank(s)	Blank(s)	Blank(s)	Blank(s)	Blank(s)	Blank(s)	Blank(s)	Blank(s)	Distant	Blank(s)	Blank(s)	Blank(s)	Blank(s)	Blank(s)	No radiation and/or cancer-directed surgery	Recommended but not performed, unknown reason	Beam radiation	Blank(s)	Blank(s)	Blank(s)	9	Blank(s)	Blank(s)	Blank(s)	Blank(s)	Blank(s)	Blank(s)
1979	Black	Male	Esophagus	Malignant	C15.0-Cervical esophagus	150	8070	Moderately differentiated; Grade II	Not a paired site	Positive histology	8070/3: Squamous cell carcinoma, NOS	8070/3: Squamous cell carcinoma, NOS	Blank(s)	Blank(s)	Blank(s)	Blank(s)	Blank(s)	N/A	Blank(s)	Blank(s)	Blank(s)	Blank(s)	Blank(s)	Blank(s)	Blank(s)	Blank(s)	Blank(s)	Blank(s)	Blank(s)	Blank(s)	Unstaged	Blank(s)	Blank(s)	Blank(s)	Blank(s)	Blank(s)	No radiation and/or cancer-directed surgery	Recommended but not performed, unknown reason	Beam radiation	Blank(s)	Blank(s)	Blank(s)	9	Blank(s)	Blank(s)	Blank(s)	Blank(s)	Blank(s)	Blank(s)
1977	White	Male	Esophagus	Malignant	C15.0-Cervical esophagus	150	8070	Moderately differentiated; Grade II	Not a paired site	Positive histology	8070/3: Squamous cell carcinoma, NOS	8070/3: Squamous cell carcinoma, NOS	Blank(s)	Blank(s)	Blank(s)	Blank(s)	Blank(s)	N/A	Blank(s)	Blank(s)	Blank(s)	Blank(s)	Blank(s)	Blank(s)	Blank(s)	Blank(s)	Blank(s)	Blank(s)	Blank(s)	Blank(s)	Unstaged	Blank(s)	Blank(s)	Blank(s)	Blank(s)	Blank(s)	No radiation and/or cancer-directed surgery	Recommended but not performed, unknown reason	Beam radiation	Blank(s)	Blank(s)	Blank(s)	9	Blank(s)	Blank(s)	Blank(s)	Blank(s)	Blank(s)	Blank(s)
1975	Black	Male	Esophagus	Malignant	C15.3-Upper third of esophagus	153	8070	Unknown	Not a paired site	Positive histology	8070/3: Squamous cell carcinoma, NOS	8070/3: Squamous cell carcinoma, NOS	Blank(s)	Blank(s)	Blank(s)	Blank(s)	Blank(s)	N/A	Blank(s)	Blank(s)	Blank(s)	Blank(s)	Blank(s)	Blank(s)	Blank(s)	Blank(s)	Blank(s)	Blank(s)	Blank(s)	Blank(s)	Localized	Blank(s)	Blank(s)	Blank(s)	Blank(s)	Blank(s)	No radiation and/or cancer-directed surgery	Recommended but not performed, unknown reason	Beam radiation	Blank(s)	Blank(s)	Blank(s)	9	Blank(s)	Blank(s)	Blank(s)	Blank(s)	Blank(s)	Blank(s)
1979	White	Male	Esophagus	Malignant	C15.0-Cervical esophagus	150	8070	Poorly differentiated; Grade III	Not a paired site	Positive histology	8070/3: Squamous cell carcinoma, NOS	8070/3: Squamous cell carcinoma, NOS	Blank(s)	Blank(s)	Blank(s)	Blank(s)	Blank(s)	N/A	Blank(s)	Blank(s)	Blank(s)	Blank(s)	Blank(s)	Blank(s)	Blank(s)	Blank(s)	Blank(s)	Blank(s)	Blank(s)	Blank(s)	Regional	Blank(s)	Blank(s)	Blank(s)	Blank(s)	Blank(s)	No radiation and/or cancer-directed surgery	Recommended but not performed, unknown reason	Beam radiation	Blank(s)	Blank(s)	Blank(s)	9	Blank(s)	Blank(s)	Blank(s)	Blank(s)	Blank(s)	Blank(s)
1975	White	Male	Esophagus	Malignant	C15.3-Upper third of esophagus	153	8070	Poorly differentiated; Grade III	Not a paired site	Positive histology	8070/3: Squamous cell carcinoma, NOS	8070/3: Squamous cell carcinoma, NOS	Blank(s)	Blank(s)	Blank(s)	Blank(s)	Blank(s)	N/A	Blank(s)	Blank(s)	Blank(s)	Blank(s)	Blank(s)	Blank(s)	Blank(s)	Blank(s)	Blank(s)	Blank(s)	Blank(s)	Blank(s)	Unstaged	Blank(s)	Blank(s)	Blank(s)	Blank(s)	Blank(s)	No radiation and/or cancer-directed surgery	Recommended but not performed, unknown reason	Beam radiation	Blank(s)	Blank(s)	Blank(s)	9	Blank(s)	Blank(s)	Blank(s)	Blank(s)	Blank(s)	Blank(s)
1976	White	Female	Esophagus	Malignant	C15.3-Upper third of esophagus	153	8070	Poorly differentiated; Grade III	Not a paired site	Positive histology	8070/3: Squamous cell carcinoma, NOS	8070/3: Squamous cell carcinoma, NOS	Blank(s)	Blank(s)	Blank(s)	Blank(s)	Blank(s)	N/A	Blank(s)	Blank(s)	Blank(s)	Blank(s)	Blank(s)	Blank(s)	Blank(s)	Blank(s)	Blank(s)	Blank(s)	Blank(s)	Blank(s)	Unstaged	Blank(s)	Blank(s)	Blank(s)	Blank(s)	Blank(s)	No radiation and/or cancer-directed surgery	Recommended but not performed, unknown reason	Beam radiation	Blank(s)	Blank(s)	Blank(s)	9	Blank(s)	Blank(s)	Blank(s)	Blank(s)	Blank(s)	Blank(s)
1976	White	Male	Esophagus	Malignant	C15.3-Upper third of esophagus	153	8070	Unknown	Not a paired site	Positive histology	8070/3: Squamous cell carcinoma, NOS	8070/3: Squamous cell carcinoma, NOS	Blank(s)	Blank(s)	Blank(s)	Blank(s)	Blank(s)	N/A	Blank(s)	Blank(s)	Blank(s)	Blank(s)	Blank(s)	Blank(s)	Blank(s)	Blank(s)	Blank(s)	Blank(s)	Blank(s)	Blank(s)	Regional	Blank(s)	Blank(s)	Blank(s)	Blank(s)	Blank(s)	No radiation and/or cancer-directed surgery	Recommended but not performed, unknown reason	Beam radiation	Blank(s)	Blank(s)	Blank(s)	9	Blank(s)	Blank(s)	Blank(s)	Blank(s)	Blank(s)	Blank(s)
1976	White	Female	Esophagus	Malignant	C15.3-Upper third of esophagus	153	8070	Unknown	Not a paired site	Positive histology	8070/3: Squamous cell carcinoma, NOS	8070/3: Squamous cell carcinoma, NOS	Blank(s)	Blank(s)	Blank(s)	Blank(s)	Blank(s)	N/A	Blank(s)	Blank(s)	Blank(s)	Blank(s)	Blank(s)	Blank(s)	Blank(s)	Blank(s)	Blank(s)	Blank(s)	Blank(s)	Blank(s)	Unstaged	Blank(s)	Blank(s)	Blank(s)	Blank(s)	Blank(s)	No radiation and/or cancer-directed surgery	Recommended but not performed, unknown reason	Beam radiation	Blank(s)	Blank(s)	Blank(s)	9	Blank(s)	Blank(s)	Blank(s)	Blank(s)	Blank(s)	Blank(s)
1978	Other (American Indian/AK Native, Asian/Pacific Islander)	Female	Esophagus	Malignant	C15.0-Cervical esophagus	150	8070	Well differentiated; Grade I	Not a paired site	Positive histology	8070/3: Squamous cell carcinoma, NOS	8070/3: Squamous cell carcinoma, NOS	Blank(s)	Blank(s)	Blank(s)	Blank(s)	Blank(s)	N/A	Blank(s)	Blank(s)	Blank(s)	Blank(s)	Blank(s)	Blank(s)	Blank(s)	Blank(s)	Blank(s)	Blank(s)	Blank(s)	Blank(s)	Unstaged	Blank(s)	Blank(s)	Blank(s)	Blank(s)	Blank(s)	No radiation and/or cancer-directed surgery	Recommended but not performed, unknown reason	Beam radiation	Blank(s)	Blank(s)	Blank(s)	9	Blank(s)	Blank(s)	Blank(s)	Blank(s)	Blank(s)	Blank(s)
1977	White	Male	Esophagus	Malignant	C15.0-Cervical esophagus	150	8071	Well differentiated; Grade I	Not a paired site	Positive histology	8071/3: Squamous cell carcinoma, keratinizing, NOS	8071/3: Squamous cell carcinoma, keratinizing, NOS	Blank(s)	Blank(s)	Blank(s)	Blank(s)	Blank(s)	N/A	Blank(s)	Blank(s)	Blank(s)	Blank(s)	Blank(s)	Blank(s)	Blank(s)	Blank(s)	Blank(s)	Blank(s)	Blank(s)	Blank(s)	Localized	Blank(s)	Blank(s)	Blank(s)	Blank(s)	Blank(s)	No radiation and/or cancer-directed surgery	Recommended but not performed, unknown reason	Beam radiation	Blank(s)	Blank(s)	Blank(s)	9	Blank(s)	Blank(s)	Blank(s)	Blank(s)	Blank(s)	Blank(s)
1976	White	Female	Esophagus	Malignant	C15.3-Upper third of esophagus	153	8070	Poorly differentiated; Grade III	Not a paired site	Positive histology	8070/3: Squamous cell carcinoma, NOS	8070/3: Squamous cell carcinoma, NOS	Blank(s)	Blank(s)	Blank(s)	Blank(s)	Blank(s)	N/A	Blank(s)	Blank(s)	Blank(s)	Blank(s)	Blank(s)	Blank(s)	Blank(s)	Blank(s)	Blank(s)	Blank(s)	Blank(s)	Blank(s)	Unstaged	Blank(s)	Blank(s)	Blank(s)	Blank(s)	Blank(s)	No radiation and/or cancer-directed surgery	Recommended but not performed, unknown reason	Beam radiation	Blank(s)	Blank(s)	Blank(s)	9	Blank(s)	Blank(s)	Blank(s)	Blank(s)	Blank(s)	Blank(s)
1980	White	Female	Esophagus	Malignant	C15.0-Cervical esophagus	150	8070	Moderately differentiated; Grade II	Not a paired site	Positive histology	8070/3: Squamous cell carcinoma, NOS	8070/3: Squamous cell carcinoma, NOS	Blank(s)	Blank(s)	Blank(s)	Blank(s)	Blank(s)	N/A	Blank(s)	Blank(s)	Blank(s)	Blank(s)	Blank(s)	Blank(s)	Blank(s)	Blank(s)	Blank(s)	Blank(s)	Blank(s)	Blank(s)	Unstaged	Blank(s)	Blank(s)	Blank(s)	Blank(s)	Blank(s)	No radiation and/or cancer-directed surgery	Recommended but not performed, unknown reason	Beam radiation	Blank(s)	Blank(s)	Blank(s)	9	Blank(s)	Blank(s)	Blank(s)	Blank(s)	Blank(s)	Blank(s)
1977	Black	Male	Esophagus	Malignant	C15.0-Cervical esophagus	150	8070	Moderately differentiated; Grade II	Not a paired site	Positive histology	8070/3: Squamous cell carcinoma, NOS	8070/3: Squamous cell carcinoma, NOS	Blank(s)	Blank(s)	Blank(s)	Blank(s)	Blank(s)	N/A	Blank(s)	Blank(s)	Blank(s)	Blank(s)	Blank(s)	Blank(s)	Blank(s)	Blank(s)	Blank(s)	Blank(s)	Blank(s)	Blank(s)	Regional	Blank(s)	Blank(s)	Blank(s)	Blank(s)	Blank(s)	No radiation and/or cancer-directed surgery	Recommended but not performed, unknown reason	Beam radiation	Blank(s)	Blank(s)	Blank(s)	9	Blank(s)	Blank(s)	Blank(s)	Blank(s)	Blank(s)	Blank(s)
1973	White	Male	Esophagus	Malignant	C15.3-Upper third of esophagus	153	8070	Well differentiated; Grade I	Not a paired site	Positive histology	8070/3: Squamous cell carcinoma, NOS	8070/3: Squamous cell carcinoma, NOS	Blank(s)	Blank(s)	Blank(s)	Blank(s)	Blank(s)	N/A	Blank(s)	Blank(s)	Blank(s)	Blank(s)	Blank(s)	Blank(s)	Blank(s)	Blank(s)	Blank(s)	Blank(s)	Blank(s)	Blank(s)	Unstaged	Blank(s)	Blank(s)	Blank(s)	Blank(s)	Blank(s)	No radiation and/or cancer-directed surgery	Recommended but not performed, unknown reason	Beam radiation	Blank(s)	Blank(s)	Blank(s)	9	Blank(s)	Blank(s)	Blank(s)	Blank(s)	Blank(s)	Blank(s)
1976	White	Female	Esophagus	Malignant	C15.0-Cervical esophagus	150	8070	Poorly differentiated; Grade III	Not a paired site	Positive histology	8070/3: Squamous cell carcinoma, NOS	8070/3: Squamous cell carcinoma, NOS	Blank(s)	Blank(s)	Blank(s)	Blank(s)	Blank(s)	N/A	Blank(s)	Blank(s)	Blank(s)	Blank(s)	Blank(s)	Blank(s)	Blank(s)	Blank(s)	Blank(s)	Blank(s)	Blank(s)	Blank(s)	Unstaged	Blank(s)	Blank(s)	Blank(s)	Blank(s)	Blank(s)	No radiation and/or cancer-directed surgery	Recommended but not performed, unknown reason	Beam radiation	Blank(s)	Blank(s)	Blank(s)	9	Blank(s)	Blank(s)	Blank(s)	Blank(s)	Blank(s)	Blank(s)
1980	White	Male	Esophagus	Malignant	C15.3-Upper third of esophagus	153	8070	Poorly differentiated; Grade III	Not a paired site	Positive histology	8070/3: Squamous cell carcinoma, NOS	8070/3: Squamous cell carcinoma, NOS	Blank(s)	Blank(s)	Blank(s)	Blank(s)	Blank(s)	N/A	Blank(s)	Blank(s)	Blank(s)	Blank(s)	Blank(s)	Blank(s)	Blank(s)	Blank(s)	Blank(s)	Blank(s)	Blank(s)	Blank(s)	Distant	Blank(s)	Blank(s)	Blank(s)	Blank(s)	Blank(s)	No radiation and/or cancer-directed surgery	Recommended but not performed, unknown reason	Beam radiation	Blank(s)	Blank(s)	Blank(s)	9	Blank(s)	Blank(s)	Blank(s)	Blank(s)	Blank(s)	Blank(s)
1973	White	Male	Esophagus	Malignant	C15.3-Upper third of esophagus	153	8010	Unknown	Not a paired site	Radiography without microscopic confirm	8010/3: Carcinoma, NOS	8010/3: Carcinoma, NOS	Blank(s)	Blank(s)	Blank(s)	Blank(s)	Blank(s)	N/A	Blank(s)	Blank(s)	Blank(s)	Blank(s)	Blank(s)	Blank(s)	Blank(s)	Blank(s)	Blank(s)	Blank(s)	Blank(s)	Blank(s)	Unstaged	Blank(s)	Blank(s)	Blank(s)	Blank(s)	Blank(s)	No radiation and/or cancer-directed surgery	Recommended but not performed, unknown reason	Beam radiation	Blank(s)	Blank(s)	Blank(s)	9	Blank(s)	Blank(s)	Blank(s)	Blank(s)	Blank(s)	Blank(s)
1976	White	Male	Esophagus	Malignant	C15.0-Cervical esophagus	150	8070	Unknown	Not a paired site	Positive histology	8070/3: Squamous cell carcinoma, NOS	8070/3: Squamous cell carcinoma, NOS	Blank(s)	Blank(s)	Blank(s)	Blank(s)	Blank(s)	N/A	Blank(s)	Blank(s)	Blank(s)	Blank(s)	Blank(s)	Blank(s)	Blank(s)	Blank(s)	Blank(s)	Blank(s)	Blank(s)	Blank(s)	Unstaged	Blank(s)	Blank(s)	Blank(s)	Blank(s)	Blank(s)	No radiation and/or cancer-directed surgery	Recommended but not performed, unknown reason	Beam radiation	Blank(s)	Blank(s)	Blank(s)	9	Blank(s)	Blank(s)	Blank(s)	Blank(s)	Blank(s)	Blank(s)
1976	White	Male	Esophagus	Malignant	C15.0-Cervical esophagus	150	8070	Unknown	Not a paired site	Positive exfoliative cytology, no positive histology	8070/3: Squamous cell carcinoma, NOS	8070/3: Squamous cell carcinoma, NOS	Blank(s)	Blank(s)	Blank(s)	Blank(s)	Blank(s)	N/A	Blank(s)	Blank(s)	Blank(s)	Blank(s)	Blank(s)	Blank(s)	Blank(s)	Blank(s)	Blank(s)	Blank(s)	Blank(s)	Blank(s)	Unstaged	Blank(s)	Blank(s)	Blank(s)	Blank(s)	Blank(s)	No radiation and/or cancer-directed surgery	Recommended but not performed, unknown reason	Beam radiation	Blank(s)	Blank(s)	Blank(s)	9	Blank(s)	Blank(s)	Blank(s)	Blank(s)	Blank(s)	Blank(s)
1980	White	Male	Esophagus	Malignant	C15.3-Upper third of esophagus	153	8070	Moderately differentiated; Grade II	Not a paired site	Positive histology	8070/3: Squamous cell carcinoma, NOS	8070/3: Squamous cell carcinoma, NOS	Blank(s)	Blank(s)	Blank(s)	Blank(s)	Blank(s)	N/A	Blank(s)	Blank(s)	Blank(s)	Blank(s)	Blank(s)	Blank(s)	Blank(s)	Blank(s)	Blank(s)	Blank(s)	Blank(s)	Blank(s)	Unstaged	Blank(s)	Blank(s)	Blank(s)	Blank(s)	Blank(s)	No radiation and/or cancer-directed surgery	Recommended but not performed, unknown reason	Beam radiation	Blank(s)	Blank(s)	Blank(s)	9	Blank(s)	Blank(s)	Blank(s)	Blank(s)	Blank(s)	Blank(s)
1976	Other (American Indian/AK Native, Asian/Pacific Islander)	Female	Esophagus	Malignant	C15.3-Upper third of esophagus	153	8070	Unknown	Not a paired site	Positive histology	8070/3: Squamous cell carcinoma, NOS	8070/3: Squamous cell carcinoma, NOS	Blank(s)	Blank(s)	Blank(s)	Blank(s)	Blank(s)	N/A	Blank(s)	Blank(s)	Blank(s)	Blank(s)	Blank(s)	Blank(s)	Blank(s)	Blank(s)	Blank(s)	Blank(s)	Blank(s)	Blank(s)	Unstaged	Blank(s)	Blank(s)	Blank(s)	Blank(s)	Blank(s)	No radiation and/or cancer-directed surgery	Recommended but not performed, unknown reason	Beam radiation	Blank(s)	Blank(s)	Blank(s)	9	Blank(s)	Blank(s)	Blank(s)	Blank(s)	Blank(s)	Blank(s)
1973	Black	Male	Esophagus	Malignant	C15.3-Upper third of esophagus	153	8070	Unknown	Not a paired site	Positive histology	8070/3: Squamous cell carcinoma, NOS	8070/3: Squamous cell carcinoma, NOS	Blank(s)	Blank(s)	Blank(s)	Blank(s)	Blank(s)	N/A	Blank(s)	Blank(s)	Blank(s)	Blank(s)	Blank(s)	Blank(s)	Blank(s)	Blank(s)	Blank(s)	Blank(s)	Blank(s)	Blank(s)	Unstaged	Blank(s)	Blank(s)	Blank(s)	Blank(s)	Blank(s)	No radiation and/or cancer-directed surgery	Recommended but not performed, unknown reason	Beam radiation	Blank(s)	Blank(s)	Blank(s)	9	Blank(s)	Blank(s)	Blank(s)	Blank(s)	Blank(s)	Blank(s)
1980	Other (American Indian/AK Native, Asian/Pacific Islander)	Male	Esophagus	Malignant	C15.3-Upper third of esophagus	153	8070	Unknown	Not a paired site	Positive histology	8070/3: Squamous cell carcinoma, NOS	8070/3: Squamous cell carcinoma, NOS	Blank(s)	Blank(s)	Blank(s)	Blank(s)	Blank(s)	N/A	Blank(s)	Blank(s)	Blank(s)	Blank(s)	Blank(s)	Blank(s)	Blank(s)	Blank(s)	Blank(s)	Blank(s)	Blank(s)	Blank(s)	Distant	Blank(s)	Blank(s)	Blank(s)	Blank(s)	Blank(s)	No radiation and/or cancer-directed surgery	Recommended but not performed, unknown reason	Beam radiation	Blank(s)	Blank(s)	Blank(s)	9	Blank(s)	Blank(s)	Blank(s)	Blank(s)	Blank(s)	Blank(s)
1975	White	Male	Esophagus	Malignant	C15.0-Cervical esophagus	150	8070	Unknown	Not a paired site	Positive histology	8070/3: Squamous cell carcinoma, NOS	8070/3: Squamous cell carcinoma, NOS	Blank(s)	Blank(s)	Blank(s)	Blank(s)	Blank(s)	N/A	Blank(s)	Blank(s)	Blank(s)	Blank(s)	Blank(s)	Blank(s)	Blank(s)	Blank(s)	Blank(s)	Blank(s)	Blank(s)	Blank(s)	Regional	Blank(s)	Blank(s)	Blank(s)	Blank(s)	Blank(s)	Radiation prior to surgery	Surgery performed	Beam radiation	Blank(s)	Blank(s)	Blank(s)	90	Blank(s)	Blank(s)	Blank(s)	Blank(s)	Blank(s)	Blank(s)
1975	White	Female	Esophagus	Malignant	C15.3-Upper third of esophagus	153	8070	Unknown	Not a paired site	Positive histology	8070/3: Squamous cell carcinoma, NOS	8070/3: Squamous cell carcinoma, NOS	Blank(s)	Blank(s)	Blank(s)	Blank(s)	Blank(s)	N/A	Blank(s)	Blank(s)	Blank(s)	Blank(s)	Blank(s)	Blank(s)	Blank(s)	Blank(s)	Blank(s)	Blank(s)	Blank(s)	Blank(s)	Distant	Blank(s)	Blank(s)	Blank(s)	Blank(s)	Blank(s)	No radiation and/or cancer-directed surgery	Recommended but not performed, unknown reason	Beam radiation	Blank(s)	Blank(s)	Blank(s)	9	Blank(s)	Blank(s)	Blank(s)	Blank(s)	Blank(s)	Blank(s)
1974	White	Male	Esophagus	Malignant	C15.3-Upper third of esophagus	153	8070	Poorly differentiated; Grade III	Not a paired site	Positive histology	8070/3: Squamous cell carcinoma, NOS	8070/3: Squamous cell carcinoma, NOS	Blank(s)	Blank(s)	Blank(s)	Blank(s)	Blank(s)	N/A	Blank(s)	Blank(s)	Blank(s)	Blank(s)	Blank(s)	Blank(s)	Blank(s)	Blank(s)	Blank(s)	Blank(s)	Blank(s)	Blank(s)	Unstaged	Blank(s)	Blank(s)	Blank(s)	Blank(s)	Blank(s)	No radiation and/or cancer-directed surgery	Recommended but not performed, unknown reason	Beam radiation	Blank(s)	Blank(s)	Blank(s)	9	Blank(s)	Blank(s)	Blank(s)	Blank(s)	Blank(s)	Blank(s)
1980	Black	Female	Esophagus	Malignant	C15.3-Upper third of esophagus	153	8070	Unknown	Not a paired site	Positive histology	8070/3: Squamous cell carcinoma, NOS	8070/3: Squamous cell carcinoma, NOS	Blank(s)	Blank(s)	Blank(s)	Blank(s)	Blank(s)	N/A	Blank(s)	Blank(s)	Blank(s)	Blank(s)	Blank(s)	Blank(s)	Blank(s)	Blank(s)	Blank(s)	Blank(s)	Blank(s)	Blank(s)	Distant	Blank(s)	Blank(s)	Blank(s)	Blank(s)	Blank(s)	No radiation and/or cancer-directed surgery	Recommended but not performed, unknown reason	Beam radiation	Blank(s)	Blank(s)	Blank(s)	9	Blank(s)	Blank(s)	Blank(s)	Blank(s)	Blank(s)	Blank(s)
1976	Black	Male	Esophagus	Malignant	C15.0-Cervical esophagus	150	8070	Moderately differentiated; Grade II	Not a paired site	Positive histology	8070/3: Squamous cell carcinoma, NOS	8070/3: Squamous cell carcinoma, NOS	Blank(s)	Blank(s)	Blank(s)	Blank(s)	Blank(s)	N/A	Blank(s)	Blank(s)	Blank(s)	Blank(s)	Blank(s)	Blank(s)	Blank(s)	Blank(s)	Blank(s)	Blank(s)	Blank(s)	Blank(s)	Distant	Blank(s)	Blank(s)	Blank(s)	Blank(s)	Blank(s)	No radiation and/or cancer-directed surgery	Recommended but not performed, unknown reason	Beam radiation	Blank(s)	Blank(s)	Blank(s)	9	Blank(s)	Blank(s)	Blank(s)	Blank(s)	Blank(s)	Blank(s)
1979	Black	Male	Esophagus	Malignant	C15.3-Upper third of esophagus	153	8070	Poorly differentiated; Grade III	Not a paired site	Positive exfoliative cytology, no positive histology	8070/3: Squamous cell carcinoma, NOS	8070/3: Squamous cell carcinoma, NOS	Blank(s)	Blank(s)	Blank(s)	Blank(s)	Blank(s)	N/A	Blank(s)	Blank(s)	Blank(s)	Blank(s)	Blank(s)	Blank(s)	Blank(s)	Blank(s)	Blank(s)	Blank(s)	Blank(s)	Blank(s)	Localized	Blank(s)	Blank(s)	Blank(s)	Blank(s)	Blank(s)	No radiation and/or cancer-directed surgery	Recommended but not performed, unknown reason	Beam radiation	Blank(s)	Blank(s)	Blank(s)	9	Blank(s)	Blank(s)	Blank(s)	Blank(s)	Blank(s)	Blank(s)
1973	White	Female	Esophagus	Malignant	C15.3-Upper third of esophagus	153	8070	Poorly differentiated; Grade III	Not a paired site	Positive histology	8070/3: Squamous cell carcinoma, NOS	8070/3: Squamous cell carcinoma, NOS	Blank(s)	Blank(s)	Blank(s)	Blank(s)	Blank(s)	N/A	Blank(s)	Blank(s)	Blank(s)	Blank(s)	Blank(s)	Blank(s)	Blank(s)	Blank(s)	Blank(s)	Blank(s)	Blank(s)	Blank(s)	Regional	Blank(s)	Blank(s)	Blank(s)	Blank(s)	Blank(s)	No radiation and/or cancer-directed surgery	Recommended but not performed, unknown reason	Beam radiation	Blank(s)	Blank(s)	Blank(s)	9	Blank(s)	Blank(s)	Blank(s)	Blank(s)	Blank(s)	Blank(s)
1973	Other (American Indian/AK Native, Asian/Pacific Islander)	Male	Esophagus	Malignant	C15.3-Upper third of esophagus	153	8070	Unknown	Not a paired site	Positive histology	8070/3: Squamous cell carcinoma, NOS	8070/3: Squamous cell carcinoma, NOS	Blank(s)	Blank(s)	Blank(s)	Blank(s)	Blank(s)	N/A	Blank(s)	Blank(s)	Blank(s)	Blank(s)	Blank(s)	Blank(s)	Blank(s)	Blank(s)	Blank(s)	Blank(s)	Blank(s)	Blank(s)	Unstaged	Blank(s)	Blank(s)	Blank(s)	Blank(s)	Blank(s)	No radiation and/or cancer-directed surgery	Recommended but not performed, unknown reason	Beam radiation	Blank(s)	Blank(s)	Blank(s)	9	Blank(s)	Blank(s)	Blank(s)	Blank(s)	Blank(s)	Blank(s)
1975	White	Female	Esophagus	Malignant	C15.3-Upper third of esophagus	153	8070	Unknown	Not a paired site	Positive histology	8070/3: Squamous cell carcinoma, NOS	8070/3: Squamous cell carcinoma, NOS	Blank(s)	Blank(s)	Blank(s)	Blank(s)	Blank(s)	N/A	Blank(s)	Blank(s)	Blank(s)	Blank(s)	Blank(s)	Blank(s)	Blank(s)	Blank(s)	Blank(s)	Blank(s)	Blank(s)	Blank(s)	Unstaged	Blank(s)	Blank(s)	Blank(s)	Blank(s)	Blank(s)	No radiation and/or cancer-directed surgery	Recommended but not performed, unknown reason	Beam radiation	Blank(s)	Blank(s)	Blank(s)	9	Blank(s)	Blank(s)	Blank(s)	Blank(s)	Blank(s)	Blank(s)
1974	White	Male	Esophagus	Malignant	C15.3-Upper third of esophagus	153	8070	Well differentiated; Grade I	Not a paired site	Positive histology	8070/3: Squamous cell carcinoma, NOS	8070/3: Squamous cell carcinoma, NOS	Blank(s)	Blank(s)	Blank(s)	Blank(s)	Blank(s)	N/A	Blank(s)	Blank(s)	Blank(s)	Blank(s)	Blank(s)	Blank(s)	Blank(s)	Blank(s)	Blank(s)	Blank(s)	Blank(s)	Blank(s)	Regional	Blank(s)	Blank(s)	Blank(s)	Blank(s)	Blank(s)	No radiation and/or cancer-directed surgery	Surgery performed	None	Blank(s)	Blank(s)	Blank(s)	90	Blank(s)	Blank(s)	Blank(s)	Blank(s)	Blank(s)	Blank(s)
1977	White	Male	Esophagus	Malignant	C15.3-Upper third of esophagus	153	8070	Unknown	Not a paired site	Positive histology	8070/3: Squamous cell carcinoma, NOS	8070/3: Squamous cell carcinoma, NOS	Blank(s)	Blank(s)	Blank(s)	Blank(s)	Blank(s)	N/A	Blank(s)	Blank(s)	Blank(s)	Blank(s)	Blank(s)	Blank(s)	Blank(s)	Blank(s)	Blank(s)	Blank(s)	Blank(s)	Blank(s)	Unstaged	Blank(s)	Blank(s)	Blank(s)	Blank(s)	Blank(s)	No radiation and/or cancer-directed surgery	Recommended but not performed, unknown reason	None	Blank(s)	Blank(s)	Blank(s)	9	Blank(s)	Blank(s)	Blank(s)	Blank(s)	Blank(s)	Blank(s)
1973	White	Female	Esophagus	Malignant	C15.3-Upper third of esophagus	153	8070	Undifferentiated; anaplastic; Grade IV	Not a paired site	Positive histology	8070/3: Squamous cell carcinoma, NOS	8070/3: Squamous cell carcinoma, NOS	Blank(s)	Blank(s)	Blank(s)	Blank(s)	Blank(s)	N/A	Blank(s)	Blank(s)	Blank(s)	Blank(s)	Blank(s)	Blank(s)	Blank(s)	Blank(s)	Blank(s)	Blank(s)	Blank(s)	Blank(s)	Distant	Blank(s)	Blank(s)	Blank(s)	Blank(s)	Blank(s)	No radiation and/or cancer-directed surgery	Recommended but not performed, unknown reason	None	Blank(s)	Blank(s)	Blank(s)	9	Blank(s)	Blank(s)	Blank(s)	Blank(s)	Blank(s)	Blank(s)
1976	White	Male	Esophagus	Malignant	C15.3-Upper third of esophagus	153	8070	Unknown	Not a paired site	Positive histology	8070/3: Squamous cell carcinoma, NOS	8070/3: Squamous cell carcinoma, NOS	Blank(s)	Blank(s)	Blank(s)	Blank(s)	Blank(s)	N/A	Blank(s)	Blank(s)	Blank(s)	Blank(s)	Blank(s)	Blank(s)	Blank(s)	Blank(s)	Blank(s)	Blank(s)	Blank(s)	Blank(s)	Unstaged	Blank(s)	Blank(s)	Blank(s)	Blank(s)	Blank(s)	No radiation and/or cancer-directed surgery	Recommended but not performed, unknown reason	Beam radiation	Blank(s)	Blank(s)	Blank(s)	9	Blank(s)	Blank(s)	Blank(s)	Blank(s)	Blank(s)	Blank(s)
1975	White	Female	Esophagus	Malignant	C15.3-Upper third of esophagus	153	8070	Unknown	Not a paired site	Positive histology	8070/3: Squamous cell carcinoma, NOS	8070/3: Squamous cell carcinoma, NOS	Blank(s)	Blank(s)	Blank(s)	Blank(s)	Blank(s)	N/A	Blank(s)	Blank(s)	Blank(s)	Blank(s)	Blank(s)	Blank(s)	Blank(s)	Blank(s)	Blank(s)	Blank(s)	Blank(s)	Blank(s)	Unstaged	Blank(s)	Blank(s)	Blank(s)	Blank(s)	Blank(s)	No radiation and/or cancer-directed surgery	Recommended but not performed, unknown reason	None	Blank(s)	Blank(s)	Blank(s)	9	Blank(s)	Blank(s)	Blank(s)	Blank(s)	Blank(s)	Blank(s)
1976	White	Male	Esophagus	Malignant	C15.3-Upper third of esophagus	153	8070	Moderately differentiated; Grade II	Not a paired site	Positive histology	8070/3: Squamous cell carcinoma, NOS	8070/3: Squamous cell carcinoma, NOS	Blank(s)	Blank(s)	Blank(s)	Blank(s)	Blank(s)	N/A	Blank(s)	Blank(s)	Blank(s)	Blank(s)	Blank(s)	Blank(s)	Blank(s)	Blank(s)	Blank(s)	Blank(s)	Blank(s)	Blank(s)	Regional	Blank(s)	Blank(s)	Blank(s)	Blank(s)	Blank(s)	Radiation prior to surgery	Surgery performed	Beam radiation	Blank(s)	Blank(s)	Blank(s)	90	Blank(s)	Blank(s)	Blank(s)	Blank(s)	Blank(s)	Blank(s)
1979	White	Male	Esophagus	Malignant	C15.3-Upper third of esophagus	153	8070	Poorly differentiated; Grade III	Not a paired site	Positive histology	8070/3: Squamous cell carcinoma, NOS	8070/3: Squamous cell carcinoma, NOS	Blank(s)	Blank(s)	Blank(s)	Blank(s)	Blank(s)	N/A	Blank(s)	Blank(s)	Blank(s)	Blank(s)	Blank(s)	Blank(s)	Blank(s)	Blank(s)	Blank(s)	Blank(s)	Blank(s)	Blank(s)	Unstaged	Blank(s)	Blank(s)	Blank(s)	Blank(s)	Blank(s)	No radiation and/or cancer-directed surgery	Recommended but not performed, unknown reason	Combination of beam with implants or isotopes	Blank(s)	Blank(s)	Blank(s)	9	Blank(s)	Blank(s)	Blank(s)	Blank(s)	Blank(s)	Blank(s)
1976	Black	Female	Esophagus	Malignant	C15.3-Upper third of esophagus	153	8071	Unknown	Not a paired site	Positive histology	8071/3: Squamous cell carcinoma, keratinizing, NOS	8071/3: Squamous cell carcinoma, keratinizing, NOS	Blank(s)	Blank(s)	Blank(s)	Blank(s)	Blank(s)	N/A	Blank(s)	Blank(s)	Blank(s)	Blank(s)	Blank(s)	Blank(s)	Blank(s)	Blank(s)	Blank(s)	Blank(s)	Blank(s)	Blank(s)	Distant	Blank(s)	Blank(s)	Blank(s)	Blank(s)	Blank(s)	No radiation and/or cancer-directed surgery	Recommended but not performed, unknown reason	Beam radiation	Blank(s)	Blank(s)	Blank(s)	9	Blank(s)	Blank(s)	Blank(s)	Blank(s)	Blank(s)	Blank(s)
1979	Black	Female	Esophagus	Malignant	C15.0-Cervical esophagus	150	8070	Moderately differentiated; Grade II	Not a paired site	Positive histology	8070/3: Squamous cell carcinoma, NOS	8070/3: Squamous cell carcinoma, NOS	Blank(s)	Blank(s)	Blank(s)	Blank(s)	Blank(s)	N/A	Blank(s)	Blank(s)	Blank(s)	Blank(s)	Blank(s)	Blank(s)	Blank(s)	Blank(s)	Blank(s)	Blank(s)	Blank(s)	Blank(s)	Distant	Blank(s)	Blank(s)	Blank(s)	Blank(s)	Blank(s)	No radiation and/or cancer-directed surgery	Recommended but not performed, unknown reason	Beam radiation	Blank(s)	Blank(s)	Blank(s)	9	Blank(s)	Blank(s)	Blank(s)	Blank(s)	Blank(s)	Blank(s)
1980	Black	Male	Esophagus	Malignant	C15.0-Cervical esophagus	150	8071	Unknown	Not a paired site	Positive histology	8071/3: Squamous cell carcinoma, keratinizing, NOS	8071/3: Squamous cell carcinoma, keratinizing, NOS	Blank(s)	Blank(s)	Blank(s)	Blank(s)	Blank(s)	N/A	Blank(s)	Blank(s)	Blank(s)	Blank(s)	Blank(s)	Blank(s)	Blank(s)	Blank(s)	Blank(s)	Blank(s)	Blank(s)	Blank(s)	Regional	Blank(s)	Blank(s)	Blank(s)	Blank(s)	Blank(s)	No radiation and/or cancer-directed surgery	Recommended but not performed, unknown reason	Beam radiation	Blank(s)	Blank(s)	Blank(s)	9	Blank(s)	Blank(s)	Blank(s)	Blank(s)	Blank(s)	Blank(s)
1975	White	Male	Esophagus	Malignant	C15.3-Upper third of esophagus	153	8070	Poorly differentiated; Grade III	Not a paired site	Positive histology	8070/3: Squamous cell carcinoma, NOS	8070/3: Squamous cell carcinoma, NOS	Blank(s)	Blank(s)	Blank(s)	Blank(s)	Blank(s)	N/A	Blank(s)	Blank(s)	Blank(s)	Blank(s)	Blank(s)	Blank(s)	Blank(s)	Blank(s)	Blank(s)	Blank(s)	Blank(s)	Blank(s)	Unstaged	Blank(s)	Blank(s)	Blank(s)	Blank(s)	Blank(s)	No radiation and/or cancer-directed surgery	Recommended but not performed, unknown reason	Beam radiation	Blank(s)	Blank(s)	Blank(s)	9	Blank(s)	Blank(s)	Blank(s)	Blank(s)	Blank(s)	Blank(s)
1975	White	Female	Esophagus	Malignant	C15.3-Upper third of esophagus	153	8070	Poorly differentiated; Grade III	Not a paired site	Positive histology	8070/3: Squamous cell carcinoma, NOS	8070/3: Squamous cell carcinoma, NOS	Blank(s)	Blank(s)	Blank(s)	Blank(s)	Blank(s)	N/A	Blank(s)	Blank(s)	Blank(s)	Blank(s)	Blank(s)	Blank(s)	Blank(s)	Blank(s)	Blank(s)	Blank(s)	Blank(s)	Blank(s)	Unstaged	Blank(s)	Blank(s)	Blank(s)	Blank(s)	Blank(s)	No radiation and/or cancer-directed surgery	Recommended but not performed, unknown reason	Beam radiation	Blank(s)	Blank(s)	Blank(s)	9	Blank(s)	Blank(s)	Blank(s)	Blank(s)	Blank(s)	Blank(s)
1981	White	Female	Esophagus	Malignant	C15.0-Cervical esophagus	150	8070	Poorly differentiated; Grade III	Not a paired site	Positive histology	8070/3: Squamous cell carcinoma, NOS	8070/3: Squamous cell carcinoma, NOS	Blank(s)	Blank(s)	Blank(s)	Blank(s)	Blank(s)	N/A	Blank(s)	Blank(s)	Blank(s)	Blank(s)	Blank(s)	Blank(s)	Blank(s)	Blank(s)	Blank(s)	Blank(s)	Blank(s)	Blank(s)	Distant	Blank(s)	Blank(s)	Blank(s)	Blank(s)	Blank(s)	Radiation prior to surgery	Surgery performed	Beam radiation	Blank(s)	Blank(s)	Blank(s)	90	Blank(s)	Blank(s)	Blank(s)	Blank(s)	Blank(s)	Blank(s)
1975	White	Male	Esophagus	Malignant	C15.3-Upper third of esophagus	153	8070	Moderately differentiated; Grade II	Not a paired site	Positive histology	8070/3: Squamous cell carcinoma, NOS	8070/3: Squamous cell carcinoma, NOS	Blank(s)	Blank(s)	Blank(s)	Blank(s)	Blank(s)	N/A	Blank(s)	Blank(s)	Blank(s)	Blank(s)	Blank(s)	Blank(s)	Blank(s)	Blank(s)	Blank(s)	Blank(s)	Blank(s)	Blank(s)	Unstaged	Blank(s)	Blank(s)	Blank(s)	Blank(s)	Blank(s)	No radiation and/or cancer-directed surgery	Recommended but not performed, unknown reason	Beam radiation	Blank(s)	Blank(s)	Blank(s)	9	Blank(s)	Blank(s)	Blank(s)	Blank(s)	Blank(s)	Blank(s)
1975	White	Female	Esophagus	Malignant	C15.3-Upper third of esophagus	153	8070	Undifferentiated; anaplastic; Grade IV	Not a paired site	Positive histology	8070/3: Squamous cell carcinoma, NOS	8070/3: Squamous cell carcinoma, NOS	Blank(s)	Blank(s)	Blank(s)	Blank(s)	Blank(s)	N/A	Blank(s)	Blank(s)	Blank(s)	Blank(s)	Blank(s)	Blank(s)	Blank(s)	Blank(s)	Blank(s)	Blank(s)	Blank(s)	Blank(s)	Distant	Blank(s)	Blank(s)	Blank(s)	Blank(s)	Blank(s)	No radiation and/or cancer-directed surgery	Recommended but not performed, unknown reason	Beam radiation	Blank(s)	Blank(s)	Blank(s)	9	Blank(s)	Blank(s)	Blank(s)	Blank(s)	Blank(s)	Blank(s)
1978	White	Male	Esophagus	Malignant	C15.0-Cervical esophagus	150	8070	Moderately differentiated; Grade II	Not a paired site	Positive histology	8070/3: Squamous cell carcinoma, NOS	8070/3: Squamous cell carcinoma, NOS	Blank(s)	Blank(s)	Blank(s)	Blank(s)	Blank(s)	N/A	Blank(s)	Blank(s)	Blank(s)	Blank(s)	Blank(s)	Blank(s)	Blank(s)	Blank(s)	Blank(s)	Blank(s)	Blank(s)	Blank(s)	Regional	Blank(s)	Blank(s)	Blank(s)	Blank(s)	Blank(s)	No radiation and/or cancer-directed surgery	Recommended but not performed, unknown reason	Beam radiation	Blank(s)	Blank(s)	Blank(s)	9	Blank(s)	Blank(s)	Blank(s)	Blank(s)	Blank(s)	Blank(s)
1975	Other (American Indian/AK Native, Asian/Pacific Islander)	Male	Esophagus	Malignant	C15.3-Upper third of esophagus	153	8070	Unknown	Not a paired site	Positive histology	8070/3: Squamous cell carcinoma, NOS	8070/3: Squamous cell carcinoma, NOS	Blank(s)	Blank(s)	Blank(s)	Blank(s)	Blank(s)	N/A	Blank(s)	Blank(s)	Blank(s)	Blank(s)	Blank(s)	Blank(s)	Blank(s)	Blank(s)	Blank(s)	Blank(s)	Blank(s)	Blank(s)	Distant	Blank(s)	Blank(s)	Blank(s)	Blank(s)	Blank(s)	No radiation and/or cancer-directed surgery	Recommended but not performed, unknown reason	Beam radiation	Blank(s)	Blank(s)	Blank(s)	9	Blank(s)	Blank(s)	Blank(s)	Blank(s)	Blank(s)	Blank(s)
1975	White	Male	Esophagus	Malignant	C15.3-Upper third of esophagus	153	8070	Undifferentiated; anaplastic; Grade IV	Not a paired site	Positive histology	8070/3: Squamous cell carcinoma, NOS	8070/3: Squamous cell carcinoma, NOS	Blank(s)	Blank(s)	Blank(s)	Blank(s)	Blank(s)	N/A	Blank(s)	Blank(s)	Blank(s)	Blank(s)	Blank(s)	Blank(s)	Blank(s)	Blank(s)	Blank(s)	Blank(s)	Blank(s)	Blank(s)	Unstaged	Blank(s)	Blank(s)	Blank(s)	Blank(s)	Blank(s)	No radiation and/or cancer-directed surgery	Recommended but not performed, unknown reason	Beam radiation	Blank(s)	Blank(s)	Blank(s)	9	Blank(s)	Blank(s)	Blank(s)	Blank(s)	Blank(s)	Blank(s)
1982	White	Male	Esophagus	Malignant	C15.3-Upper third of esophagus	153	8070	Unknown	Not a paired site	Positive histology	8070/3: Squamous cell carcinoma, NOS	8070/3: Squamous cell carcinoma, NOS	Blank(s)	Blank(s)	Blank(s)	Blank(s)	Blank(s)	N/A	Blank(s)	Blank(s)	Blank(s)	Blank(s)	Blank(s)	Blank(s)	Blank(s)	Blank(s)	Blank(s)	Blank(s)	Blank(s)	Blank(s)	Unstaged	Blank(s)	Blank(s)	Blank(s)	Blank(s)	Blank(s)	No radiation and/or cancer-directed surgery	Recommended but not performed, unknown reason	Beam radiation	Blank(s)	Blank(s)	Blank(s)	9	Blank(s)	Blank(s)	Blank(s)	Blank(s)	Blank(s)	Blank(s)
1981	Other (American Indian/AK Native, Asian/Pacific Islander)	Male	Esophagus	Malignant	C15.3-Upper third of esophagus	153	8070	Unknown	Not a paired site	Positive histology	8070/3: Squamous cell carcinoma, NOS	8070/3: Squamous cell carcinoma, NOS	Blank(s)	Blank(s)	Blank(s)	Blank(s)	Blank(s)	N/A	Blank(s)	Blank(s)	Blank(s)	Blank(s)	Blank(s)	Blank(s)	Blank(s)	Blank(s)	Blank(s)	Blank(s)	Blank(s)	Blank(s)	Unstaged	Blank(s)	Blank(s)	Blank(s)	Blank(s)	Blank(s)	No radiation and/or cancer-directed surgery	Recommended but not performed, unknown reason	Beam radiation	Blank(s)	Blank(s)	Blank(s)	9	Blank(s)	Blank(s)	Blank(s)	Blank(s)	Blank(s)	Blank(s)
1987	White	Female	Esophagus	Malignant	C15.0-Cervical esophagus	150	8071	Well differentiated; Grade I	Not a paired site	Positive histology	8071/3: Squamous cell carcinoma, keratinizing, NOS	8071/3: Squamous cell carcinoma, keratinizing, NOS	Blank(s)	Blank(s)	Blank(s)	Blank(s)	Blank(s)	N/A	Blank(s)	Blank(s)	Blank(s)	Blank(s)	Blank(s)	Blank(s)	Blank(s)	Blank(s)	Blank(s)	Blank(s)	Blank(s)	Blank(s)	Distant	Blank(s)	Blank(s)	Blank(s)	Blank(s)	Blank(s)	No radiation and/or cancer-directed surgery	Recommended but not performed, unknown reason	Beam radiation	Blank(s)	Blank(s)	Blank(s)	9	Blank(s)	Blank(s)	Blank(s)	Blank(s)	Blank(s)	Blank(s)
1987	White	Female	Esophagus	Malignant	C15.3-Upper third of esophagus	153	8071	Unknown	Not a paired site	Positive histology	8071/3: Squamous cell carcinoma, keratinizing, NOS	8071/3: Squamous cell carcinoma, keratinizing, NOS	Blank(s)	Blank(s)	Blank(s)	Blank(s)	Blank(s)	N/A	Blank(s)	Blank(s)	Blank(s)	Blank(s)	Blank(s)	Blank(s)	Blank(s)	Blank(s)	Blank(s)	Blank(s)	Blank(s)	Blank(s)	Unstaged	Blank(s)	Blank(s)	Blank(s)	Blank(s)	Blank(s)	No radiation and/or cancer-directed surgery	Recommended but not performed, unknown reason	Beam radiation	Blank(s)	Blank(s)	Blank(s)	9	Blank(s)	Blank(s)	Blank(s)	Blank(s)	Blank(s)	Blank(s)
1984	White	Male	Esophagus	Malignant	C15.3-Upper third of esophagus	153	8070	Poorly differentiated; Grade III	Not a paired site	Positive histology	8070/3: Squamous cell carcinoma, NOS	8070/3: Squamous cell carcinoma, NOS	Blank(s)	Blank(s)	Blank(s)	Blank(s)	Blank(s)	N/A	Blank(s)	Blank(s)	Blank(s)	Blank(s)	Blank(s)	Blank(s)	Blank(s)	Blank(s)	Blank(s)	Blank(s)	Blank(s)	Blank(s)	Localized	Blank(s)	Blank(s)	Blank(s)	Blank(s)	Blank(s)	No radiation and/or cancer-directed surgery	Recommended but not performed, unknown reason	Beam radiation	Blank(s)	Blank(s)	Blank(s)	9	Blank(s)	Blank(s)	Blank(s)	Blank(s)	Blank(s)	Blank(s)
1981	Black	Male	Esophagus	Malignant	C15.0-Cervical esophagus	150	8072	Unknown	Not a paired site	Positive histology	8072/3: Squamous cell carcinoma, large cell, nonkeratinizing, NOS	8072/3: Squamous cell carcinoma, large cell, nonkeratinizing, NOS	Blank(s)	Blank(s)	Blank(s)	Blank(s)	Blank(s)	N/A	Blank(s)	Blank(s)	Blank(s)	Blank(s)	Blank(s)	Blank(s)	Blank(s)	Blank(s)	Blank(s)	Blank(s)	Blank(s)	Blank(s)	Unstaged	Blank(s)	Blank(s)	Blank(s)	Blank(s)	Blank(s)	No radiation and/or cancer-directed surgery	Recommended but not performed, unknown reason	Beam radiation	Blank(s)	Blank(s)	Blank(s)	9	Blank(s)	Blank(s)	Blank(s)	Blank(s)	Blank(s)	Blank(s)
1983	White	Male	Esophagus	Malignant	C15.3-Upper third of esophagus	153	8070	Moderately differentiated; Grade II	Not a paired site	Positive histology	8070/3: Squamous cell carcinoma, NOS	8070/3: Squamous cell carcinoma, NOS	Blank(s)	Blank(s)	Blank(s)	Blank(s)	Blank(s)	N/A	Blank(s)	Blank(s)	Blank(s)	Blank(s)	Blank(s)	Blank(s)	Blank(s)	Blank(s)	Blank(s)	Blank(s)	Blank(s)	Blank(s)	Unstaged	Blank(s)	Blank(s)	Blank(s)	Blank(s)	Blank(s)	No radiation and/or cancer-directed surgery	Recommended but not performed, unknown reason	Beam radiation	Blank(s)	Blank(s)	Blank(s)	9	Blank(s)	Blank(s)	Blank(s)	Blank(s)	Blank(s)	Blank(s)
1987	White	Male	Esophagus	Malignant	C15.0-Cervical esophagus	150	8070	Unknown	Not a paired site	Positive histology	8070/3: Squamous cell carcinoma, NOS	8070/3: Squamous cell carcinoma, NOS	Blank(s)	Blank(s)	Blank(s)	Blank(s)	Blank(s)	N/A	Blank(s)	Blank(s)	Blank(s)	Blank(s)	Blank(s)	Blank(s)	Blank(s)	Blank(s)	Blank(s)	Blank(s)	Blank(s)	Blank(s)	Unstaged	Blank(s)	Blank(s)	Blank(s)	Blank(s)	Blank(s)	No radiation and/or cancer-directed surgery	Recommended but not performed, unknown reason	Beam radiation	Blank(s)	Blank(s)	Blank(s)	9	Blank(s)	Blank(s)	Blank(s)	Blank(s)	Blank(s)	Blank(s)
1983	White	Female	Esophagus	Malignant	C15.3-Upper third of esophagus	153	8070	Poorly differentiated; Grade III	Not a paired site	Positive histology	8070/3: Squamous cell carcinoma, NOS	8070/3: Squamous cell carcinoma, NOS	Blank(s)	Blank(s)	Blank(s)	Blank(s)	Blank(s)	N/A	Blank(s)	Blank(s)	Blank(s)	Blank(s)	Blank(s)	Blank(s)	Blank(s)	Blank(s)	Blank(s)	Blank(s)	Blank(s)	Blank(s)	Localized	Blank(s)	Blank(s)	Blank(s)	Blank(s)	Blank(s)	No radiation and/or cancer-directed surgery	Recommended but not performed, unknown reason	Beam radiation	Blank(s)	Blank(s)	Blank(s)	9	Blank(s)	Blank(s)	Blank(s)	Blank(s)	Blank(s)	Blank(s)
1984	White	Female	Esophagus	Malignant	C15.3-Upper third of esophagus	153	8560	Poorly differentiated; Grade III	Not a paired site	Positive histology	8560/3: Adenosquamous carcinoma	8560/3: Adenosquamous carcinoma	Blank(s)	Blank(s)	Blank(s)	Blank(s)	Blank(s)	N/A	Blank(s)	Blank(s)	Blank(s)	Blank(s)	Blank(s)	Blank(s)	Blank(s)	Blank(s)	Blank(s)	Blank(s)	Blank(s)	Blank(s)	Distant	Blank(s)	Blank(s)	Blank(s)	Blank(s)	Blank(s)	No radiation and/or cancer-directed surgery	Recommended but not performed, unknown reason	Beam radiation	Blank(s)	Blank(s)	Blank(s)	9	Blank(s)	Blank(s)	Blank(s)	Blank(s)	Blank(s)	Blank(s)
1984	White	Male	Esophagus	Malignant	C15.3-Upper third of esophagus	153	8070	Unknown	Not a paired site	Positive exfoliative cytology, no positive histology	8070/3: Squamous cell carcinoma, NOS	8070/3: Squamous cell carcinoma, NOS	Blank(s)	Blank(s)	Blank(s)	Blank(s)	Blank(s)	N/A	Blank(s)	Blank(s)	Blank(s)	Blank(s)	Blank(s)	Blank(s)	Blank(s)	Blank(s)	Blank(s)	Blank(s)	Blank(s)	Blank(s)	Unstaged	Blank(s)	Blank(s)	Blank(s)	Blank(s)	Blank(s)	No radiation and/or cancer-directed surgery	Recommended but not performed, unknown reason	Beam radiation	Blank(s)	Blank(s)	Blank(s)	9	Blank(s)	Blank(s)	Blank(s)	Blank(s)	Blank(s)	Blank(s)
1986	Black	Male	Esophagus	Malignant	C15.3-Upper third of esophagus	153	8010	Unknown	Not a paired site	Positive histology	8010/3: Carcinoma, NOS	8010/3: Carcinoma, NOS	Blank(s)	Blank(s)	Blank(s)	Blank(s)	Blank(s)	N/A	Blank(s)	Blank(s)	Blank(s)	Blank(s)	Blank(s)	Blank(s)	Blank(s)	Blank(s)	Blank(s)	Blank(s)	Blank(s)	Blank(s)	Unstaged	Blank(s)	Blank(s)	Blank(s)	Blank(s)	Blank(s)	No radiation and/or cancer-directed surgery	Recommended but not performed, unknown reason	Beam radiation	Blank(s)	Blank(s)	Blank(s)	9	Blank(s)	Blank(s)	Blank(s)	Blank(s)	Blank(s)	Blank(s)
1984	White	Male	Esophagus	Malignant	C15.0-Cervical esophagus	150	8070	Moderately differentiated; Grade II	Not a paired site	Positive histology	8070/3: Squamous cell carcinoma, NOS	8070/3: Squamous cell carcinoma, NOS	Blank(s)	Blank(s)	Blank(s)	Blank(s)	Blank(s)	N/A	Blank(s)	Blank(s)	Blank(s)	Blank(s)	Blank(s)	Blank(s)	Blank(s)	Blank(s)	Blank(s)	Blank(s)	Blank(s)	Blank(s)	Unstaged	Blank(s)	Blank(s)	Blank(s)	Blank(s)	Blank(s)	No radiation and/or cancer-directed surgery	Recommended but not performed, unknown reason	Beam radiation	Blank(s)	Blank(s)	Blank(s)	9	Blank(s)	Blank(s)	Blank(s)	Blank(s)	Blank(s)	Blank(s)
1987	White	Female	Esophagus	Malignant	C15.0-Cervical esophagus	150	8070	Unknown	Not a paired site	Positive histology	8070/3: Squamous cell carcinoma, NOS	8070/3: Squamous cell carcinoma, NOS	Blank(s)	Blank(s)	Blank(s)	Blank(s)	Blank(s)	N/A	Blank(s)	Blank(s)	Blank(s)	Blank(s)	Blank(s)	Blank(s)	Blank(s)	Blank(s)	Blank(s)	Blank(s)	Blank(s)	Blank(s)	Regional	Blank(s)	Blank(s)	Blank(s)	Blank(s)	Blank(s)	No radiation and/or cancer-directed surgery	Recommended but not performed, unknown reason	Beam radiation	Blank(s)	Blank(s)	Blank(s)	9	Blank(s)	Blank(s)	Blank(s)	Blank(s)	Blank(s)	Blank(s)
1986	White	Female	Esophagus	Malignant	C15.0-Cervical esophagus	150	8070	Poorly differentiated; Grade III	Not a paired site	Positive histology	8070/3: Squamous cell carcinoma, NOS	8070/3: Squamous cell carcinoma, NOS	Blank(s)	Blank(s)	Blank(s)	Blank(s)	Blank(s)	N/A	Blank(s)	Blank(s)	Blank(s)	Blank(s)	Blank(s)	Blank(s)	Blank(s)	Blank(s)	Blank(s)	Blank(s)	Blank(s)	Blank(s)	Regional	Blank(s)	Blank(s)	Blank(s)	Blank(s)	Blank(s)	No radiation and/or cancer-directed surgery	Recommended but not performed, unknown reason	Beam radiation	Blank(s)	Blank(s)	Blank(s)	9	Blank(s)	Blank(s)	Blank(s)	Blank(s)	Blank(s)	Blank(s)
1981	White	Male	Esophagus	Malignant	C15.3-Upper third of esophagus	153	8070	Unknown	Not a paired site	Positive histology	8070/3: Squamous cell carcinoma, NOS	8070/3: Squamous cell carcinoma, NOS	Blank(s)	Blank(s)	Blank(s)	Blank(s)	Blank(s)	N/A	Blank(s)	Blank(s)	Blank(s)	Blank(s)	Blank(s)	Blank(s)	Blank(s)	Blank(s)	Blank(s)	Blank(s)	Blank(s)	Blank(s)	Unstaged	Blank(s)	Blank(s)	Blank(s)	Blank(s)	Blank(s)	No radiation and/or cancer-directed surgery	Recommended but not performed, unknown reason	Beam radiation	Blank(s)	Blank(s)	Blank(s)	9	Blank(s)	Blank(s)	Blank(s)	Blank(s)	Blank(s)	Blank(s)
1983	White	Female	Esophagus	Malignant	C15.0-Cervical esophagus	150	8070	Undifferentiated; anaplastic; Grade IV	Not a paired site	Positive histology	8070/3: Squamous cell carcinoma, NOS	8070/3: Squamous cell carcinoma, NOS	Blank(s)	Blank(s)	Blank(s)	Blank(s)	Blank(s)	N/A	Blank(s)	Blank(s)	Blank(s)	Blank(s)	Blank(s)	Blank(s)	Blank(s)	Blank(s)	Blank(s)	Blank(s)	Blank(s)	Blank(s)	Localized	Blank(s)	Blank(s)	Blank(s)	Blank(s)	Blank(s)	No radiation and/or cancer-directed surgery	Recommended but not performed, unknown reason	Beam radiation	Blank(s)	Blank(s)	Blank(s)	9	Blank(s)	Blank(s)	Blank(s)	Blank(s)	Blank(s)	Blank(s)
1983	Other (American Indian/AK Native, Asian/Pacific Islander)	Male	Esophagus	Malignant	C15.0-Cervical esophagus	150	8070	Unknown	Not a paired site	Positive histology	8070/3: Squamous cell carcinoma, NOS	8070/3: Squamous cell carcinoma, NOS	Blank(s)	Blank(s)	Blank(s)	Blank(s)	Blank(s)	N/A	Blank(s)	Blank(s)	Blank(s)	Blank(s)	Blank(s)	Blank(s)	Blank(s)	Blank(s)	Blank(s)	Blank(s)	Blank(s)	Blank(s)	Localized	Blank(s)	Blank(s)	Blank(s)	Blank(s)	Blank(s)	No radiation and/or cancer-directed surgery	Recommended but not performed, unknown reason	Beam radiation	Blank(s)	Blank(s)	Blank(s)	9	Blank(s)	Blank(s)	Blank(s)	Blank(s)	Blank(s)	Blank(s)
1985	Other (American Indian/AK Native, Asian/Pacific Islander)	Male	Esophagus	Malignant	C15.0-Cervical esophagus	150	8070	Poorly differentiated; Grade III	Not a paired site	Positive histology	8070/3: Squamous cell carcinoma, NOS	8070/3: Squamous cell carcinoma, NOS	Blank(s)	Blank(s)	Blank(s)	Blank(s)	Blank(s)	N/A	Blank(s)	Blank(s)	Blank(s)	Blank(s)	Blank(s)	Blank(s)	Blank(s)	Blank(s)	Blank(s)	Blank(s)	Blank(s)	Blank(s)	Unstaged	Blank(s)	Blank(s)	Blank(s)	Blank(s)	Blank(s)	No radiation and/or cancer-directed surgery	Recommended but not performed, unknown reason	Beam radiation	Blank(s)	Blank(s)	Blank(s)	9	Blank(s)	Blank(s)	Blank(s)	Blank(s)	Blank(s)	Blank(s)
1986	White	Male	Esophagus	Malignant	C15.0-Cervical esophagus	150	8070	Poorly differentiated; Grade III	Not a paired site	Positive histology	8070/3: Squamous cell carcinoma, NOS	8070/3: Squamous cell carcinoma, NOS	Blank(s)	Blank(s)	Blank(s)	Blank(s)	Blank(s)	N/A	Blank(s)	Blank(s)	Blank(s)	Blank(s)	Blank(s)	Blank(s)	Blank(s)	Blank(s)	Blank(s)	Blank(s)	Blank(s)	Blank(s)	Unstaged	Blank(s)	Blank(s)	Blank(s)	Blank(s)	Blank(s)	No radiation and/or cancer-directed surgery	Recommended but not performed, unknown reason	Beam radiation	Blank(s)	Blank(s)	Blank(s)	9	Blank(s)	Blank(s)	Blank(s)	Blank(s)	Blank(s)	Blank(s)
1983	White	Male	Esophagus	Malignant	C15.0-Cervical esophagus	150	8070	Moderately differentiated; Grade II	Not a paired site	Positive histology	8070/3: Squamous cell carcinoma, NOS	8070/3: Squamous cell carcinoma, NOS	Blank(s)	Blank(s)	Blank(s)	Blank(s)	Blank(s)	N/A	Blank(s)	Blank(s)	Blank(s)	Blank(s)	Blank(s)	Blank(s)	Blank(s)	Blank(s)	Blank(s)	Blank(s)	Blank(s)	Blank(s)	Distant	Blank(s)	Blank(s)	Blank(s)	Blank(s)	Blank(s)	No radiation and/or cancer-directed surgery	Recommended but not performed, unknown reason	Beam radiation	Blank(s)	Blank(s)	Blank(s)	9	Blank(s)	Blank(s)	Blank(s)	Blank(s)	Blank(s)	Blank(s)
1985	White	Male	Esophagus	Malignant	C15.3-Upper third of esophagus	153	8070	Well differentiated; Grade I	Not a paired site	Positive histology	8070/3: Squamous cell carcinoma, NOS	8070/3: Squamous cell carcinoma, NOS	Blank(s)	Blank(s)	Blank(s)	Blank(s)	Blank(s)	N/A	Blank(s)	Blank(s)	Blank(s)	Blank(s)	Blank(s)	Blank(s)	Blank(s)	Blank(s)	Blank(s)	Blank(s)	Blank(s)	Blank(s)	Regional	Blank(s)	Blank(s)	Blank(s)	Blank(s)	Blank(s)	No radiation and/or cancer-directed surgery	Recommended but not performed, unknown reason	Beam radiation	Blank(s)	Blank(s)	Blank(s)	9	Blank(s)	Blank(s)	Blank(s)	Blank(s)	Blank(s)	Blank(s)
1985	White	Female	Esophagus	Malignant	C15.0-Cervical esophagus	150	8070	Poorly differentiated; Grade III	Not a paired site	Positive histology	8070/3: Squamous cell carcinoma, NOS	8070/3: Squamous cell carcinoma, NOS	Blank(s)	Blank(s)	Blank(s)	Blank(s)	Blank(s)	N/A	Blank(s)	Blank(s)	Blank(s)	Blank(s)	Blank(s)	Blank(s)	Blank(s)	Blank(s)	Blank(s)	Blank(s)	Blank(s)	Blank(s)	Distant	Blank(s)	Blank(s)	Blank(s)	Blank(s)	Blank(s)	No radiation and/or cancer-directed surgery	Recommended but not performed, unknown reason	None	Blank(s)	Blank(s)	Blank(s)	9	Blank(s)	Blank(s)	Blank(s)	Blank(s)	Blank(s)	Blank(s)
1986	White	Male	Esophagus	Malignant	C15.3-Upper third of esophagus	153	8070	Moderately differentiated; Grade II	Not a paired site	Positive histology	8070/3: Squamous cell carcinoma, NOS	8070/3: Squamous cell carcinoma, NOS	Blank(s)	Blank(s)	Blank(s)	Blank(s)	Blank(s)	N/A	Blank(s)	Blank(s)	Blank(s)	Blank(s)	Blank(s)	Blank(s)	Blank(s)	Blank(s)	Blank(s)	Blank(s)	Blank(s)	Blank(s)	Unstaged	Blank(s)	Blank(s)	Blank(s)	Blank(s)	Blank(s)	No radiation and/or cancer-directed surgery	Recommended but not performed, unknown reason	Beam radiation	Blank(s)	Blank(s)	Blank(s)	9	Blank(s)	Blank(s)	Blank(s)	Blank(s)	Blank(s)	Blank(s)
1987	White	Male	Esophagus	Malignant	C15.0-Cervical esophagus	150	8070	Moderately differentiated; Grade II	Not a paired site	Positive histology	8070/3: Squamous cell carcinoma, NOS	8070/3: Squamous cell carcinoma, NOS	Blank(s)	Blank(s)	Blank(s)	Blank(s)	Blank(s)	N/A	Blank(s)	Blank(s)	Blank(s)	Blank(s)	Blank(s)	Blank(s)	Blank(s)	Blank(s)	Blank(s)	Blank(s)	Blank(s)	Blank(s)	Unstaged	Blank(s)	Blank(s)	Blank(s)	Blank(s)	Blank(s)	No radiation and/or cancer-directed surgery	Recommended but not performed, unknown reason	Beam radiation	Blank(s)	Blank(s)	Blank(s)	9	Blank(s)	Blank(s)	Blank(s)	Blank(s)	Blank(s)	Blank(s)
1987	Black	Female	Esophagus	Malignant	C15.3-Upper third of esophagus	153	8070	Moderately differentiated; Grade II	Not a paired site	Positive histology	8070/3: Squamous cell carcinoma, NOS	8070/3: Squamous cell carcinoma, NOS	Blank(s)	Blank(s)	Blank(s)	Blank(s)	Blank(s)	N/A	Blank(s)	Blank(s)	Blank(s)	Blank(s)	Blank(s)	Blank(s)	Blank(s)	Blank(s)	Blank(s)	Blank(s)	Blank(s)	Blank(s)	Distant	Blank(s)	Blank(s)	Blank(s)	Blank(s)	Blank(s)	No radiation and/or cancer-directed surgery	Recommended but not performed, unknown reason	Beam radiation	Blank(s)	Blank(s)	Blank(s)	9	Blank(s)	Blank(s)	Blank(s)	Blank(s)	Blank(s)	Blank(s)
1982	White	Male	Esophagus	Malignant	C15.0-Cervical esophagus	150	8070	Unknown	Not a paired site	Positive histology	8070/3: Squamous cell carcinoma, NOS	8070/3: Squamous cell carcinoma, NOS	Blank(s)	Blank(s)	Blank(s)	Blank(s)	Blank(s)	N/A	Blank(s)	Blank(s)	Blank(s)	Blank(s)	Blank(s)	Blank(s)	Blank(s)	Blank(s)	Blank(s)	Blank(s)	Blank(s)	Blank(s)	Localized	Blank(s)	Blank(s)	Blank(s)	Blank(s)	Blank(s)	No radiation and/or cancer-directed surgery	Recommended but not performed, unknown reason	Beam radiation	Blank(s)	Blank(s)	Blank(s)	9	Blank(s)	Blank(s)	Blank(s)	Blank(s)	Blank(s)	Blank(s)
1984	White	Male	Esophagus	Malignant	C15.3-Upper third of esophagus	153	8070	Unknown	Not a paired site	Positive histology	8070/3: Squamous cell carcinoma, NOS	8070/3: Squamous cell carcinoma, NOS	Blank(s)	Blank(s)	Blank(s)	Blank(s)	Blank(s)	N/A	Blank(s)	Blank(s)	Blank(s)	Blank(s)	Blank(s)	Blank(s)	Blank(s)	Blank(s)	Blank(s)	Blank(s)	Blank(s)	Blank(s)	Localized	Blank(s)	Blank(s)	Blank(s)	Blank(s)	Blank(s)	No radiation and/or cancer-directed surgery	Recommended but not performed, unknown reason	Beam radiation	Blank(s)	Blank(s)	Blank(s)	9	Blank(s)	Blank(s)	Blank(s)	Blank(s)	Blank(s)	Blank(s)
1985	Black	Male	Esophagus	Malignant	C15.3-Upper third of esophagus	153	8071	Moderately differentiated; Grade II	Not a paired site	Positive histology	8071/3: Squamous cell carcinoma, keratinizing, NOS	8071/3: Squamous cell carcinoma, keratinizing, NOS	Blank(s)	Blank(s)	Blank(s)	Blank(s)	Blank(s)	N/A	Blank(s)	Blank(s)	Blank(s)	Blank(s)	Blank(s)	Blank(s)	Blank(s)	Blank(s)	Blank(s)	Blank(s)	Blank(s)	Blank(s)	Regional	Blank(s)	Blank(s)	Blank(s)	Blank(s)	Blank(s)	No radiation and/or cancer-directed surgery	Surgery performed	None	Blank(s)	Blank(s)	Blank(s)	90	Blank(s)	Blank(s)	Blank(s)	Blank(s)	Blank(s)	Blank(s)
1982	Black	Female	Esophagus	Malignant	C15.3-Upper third of esophagus	153	8070	Moderately differentiated; Grade II	Not a paired site	Positive histology	8070/3: Squamous cell carcinoma, NOS	8070/3: Squamous cell carcinoma, NOS	Blank(s)	Blank(s)	Blank(s)	Blank(s)	Blank(s)	N/A	Blank(s)	Blank(s)	Blank(s)	Blank(s)	Blank(s)	Blank(s)	Blank(s)	Blank(s)	Blank(s)	Blank(s)	Blank(s)	Blank(s)	Regional	Blank(s)	Blank(s)	Blank(s)	Blank(s)	Blank(s)	No radiation and/or cancer-directed surgery	Recommended but not performed, unknown reason	Beam radiation	Blank(s)	Blank(s)	Blank(s)	9	Blank(s)	Blank(s)	Blank(s)	Blank(s)	Blank(s)	Blank(s)
1986	White	Female	Esophagus	Malignant	C15.0-Cervical esophagus	150	8070	Poorly differentiated; Grade III	Not a paired site	Positive histology	8070/3: Squamous cell carcinoma, NOS	8070/3: Squamous cell carcinoma, NOS	Blank(s)	Blank(s)	Blank(s)	Blank(s)	Blank(s)	N/A	Blank(s)	Blank(s)	Blank(s)	Blank(s)	Blank(s)	Blank(s)	Blank(s)	Blank(s)	Blank(s)	Blank(s)	Blank(s)	Blank(s)	Regional	Blank(s)	Blank(s)	Blank(s)	Blank(s)	Blank(s)	No radiation and/or cancer-directed surgery	Recommended but not performed, unknown reason	Beam radiation	Blank(s)	Blank(s)	Blank(s)	9	Blank(s)	Blank(s)	Blank(s)	Blank(s)	Blank(s)	Blank(s)
1986	White	Male	Esophagus	Malignant	C15.3-Upper third of esophagus	153	8070	Poorly differentiated; Grade III	Not a paired site	Positive histology	8070/3: Squamous cell carcinoma, NOS	8070/3: Squamous cell carcinoma, NOS	Blank(s)	Blank(s)	Blank(s)	Blank(s)	Blank(s)	N/A	Blank(s)	Blank(s)	Blank(s)	Blank(s)	Blank(s)	Blank(s)	Blank(s)	Blank(s)	Blank(s)	Blank(s)	Blank(s)	Blank(s)	Unstaged	Blank(s)	Blank(s)	Blank(s)	Blank(s)	Blank(s)	No radiation and/or cancer-directed surgery	Recommended but not performed, unknown reason	Beam radiation	Blank(s)	Blank(s)	Blank(s)	9	Blank(s)	Blank(s)	Blank(s)	Blank(s)	Blank(s)	Blank(s)
1986	White	Female	Esophagus	Malignant	C15.3-Upper third of esophagus	153	8560	Poorly differentiated; Grade III	Not a paired site	Positive histology	8560/3: Adenosquamous carcinoma	8560/3: Adenosquamous carcinoma	Blank(s)	Blank(s)	Blank(s)	Blank(s)	Blank(s)	N/A	Blank(s)	Blank(s)	Blank(s)	Blank(s)	Blank(s)	Blank(s)	Blank(s)	Blank(s)	Blank(s)	Blank(s)	Blank(s)	Blank(s)	Regional	Blank(s)	Blank(s)	Blank(s)	Blank(s)	Blank(s)	No radiation and/or cancer-directed surgery	Recommended but not performed, unknown reason	Beam radiation	Blank(s)	Blank(s)	Blank(s)	9	Blank(s)	Blank(s)	Blank(s)	Blank(s)	Blank(s)	Blank(s)
1982	White	Female	Esophagus	Malignant	C15.0-Cervical esophagus	150	8070	Moderately differentiated; Grade II	Not a paired site	Positive histology	8070/3: Squamous cell carcinoma, NOS	8070/3: Squamous cell carcinoma, NOS	Blank(s)	Blank(s)	Blank(s)	Blank(s)	Blank(s)	N/A	Blank(s)	Blank(s)	Blank(s)	Blank(s)	Blank(s)	Blank(s)	Blank(s)	Blank(s)	Blank(s)	Blank(s)	Blank(s)	Blank(s)	Localized	Blank(s)	Blank(s)	Blank(s)	Blank(s)	Blank(s)	No radiation and/or cancer-directed surgery	Recommended but not performed, unknown reason	Beam radiation	Blank(s)	Blank(s)	Blank(s)	9	Blank(s)	Blank(s)	Blank(s)	Blank(s)	Blank(s)	Blank(s)
1986	White	Male	Esophagus	Malignant	C15.0-Cervical esophagus	150	8070	Unknown	Not a paired site	Positive histology	8070/3: Squamous cell carcinoma, NOS	8070/3: Squamous cell carcinoma, NOS	Blank(s)	Blank(s)	Blank(s)	Blank(s)	Blank(s)	N/A	Blank(s)	Blank(s)	Blank(s)	Blank(s)	Blank(s)	Blank(s)	Blank(s)	Blank(s)	Blank(s)	Blank(s)	Blank(s)	Blank(s)	Regional	Blank(s)	Blank(s)	Blank(s)	Blank(s)	Blank(s)	No radiation and/or cancer-directed surgery	Recommended but not performed, unknown reason	Beam radiation	Blank(s)	Blank(s)	Blank(s)	9	Blank(s)	Blank(s)	Blank(s)	Blank(s)	Blank(s)	Blank(s)
1984	Unknown	Male	Esophagus	Malignant	C15.3-Upper third of esophagus	153	8070	Unknown	Not a paired site	Positive histology	8070/3: Squamous cell carcinoma, NOS	8070/3: Squamous cell carcinoma, NOS	Blank(s)	Blank(s)	Blank(s)	Blank(s)	Blank(s)	N/A	Blank(s)	Blank(s)	Blank(s)	Blank(s)	Blank(s)	Blank(s)	Blank(s)	Blank(s)	Blank(s)	Blank(s)	Blank(s)	Blank(s)	Unstaged	Blank(s)	Blank(s)	Blank(s)	Blank(s)	Blank(s)	No radiation and/or cancer-directed surgery	Recommended but not performed, unknown reason	None	Blank(s)	Blank(s)	Blank(s)	9	Blank(s)	Blank(s)	Blank(s)	Blank(s)	Blank(s)	Blank(s)
1983	White	Male	Esophagus	Malignant	C15.3-Upper third of esophagus	153	8070	Unknown	Not a paired site	Positive histology	8070/3: Squamous cell carcinoma, NOS	8070/3: Squamous cell carcinoma, NOS	Blank(s)	Blank(s)	Blank(s)	Blank(s)	Blank(s)	N/A	Blank(s)	Blank(s)	Blank(s)	Blank(s)	Blank(s)	Blank(s)	Blank(s)	Blank(s)	Blank(s)	Blank(s)	Blank(s)	Blank(s)	Unstaged	Blank(s)	Blank(s)	Blank(s)	Blank(s)	Blank(s)	No radiation and/or cancer-directed surgery	Recommended but not performed, unknown reason	Other radiation (1973-1987 cases only)	Blank(s)	Blank(s)	Blank(s)	9	Blank(s)	Blank(s)	Blank(s)	Blank(s)	Blank(s)	Blank(s)
1982	Other (American Indian/AK Native, Asian/Pacific Islander)	Female	Esophagus	Malignant	C15.3-Upper third of esophagus	153	8070	Moderately differentiated; Grade II	Not a paired site	Direct visualization without microscopic confirmation	8070/3: Squamous cell carcinoma, NOS	8070/3: Squamous cell carcinoma, NOS	Blank(s)	Blank(s)	Blank(s)	Blank(s)	Blank(s)	N/A	Blank(s)	Blank(s)	Blank(s)	Blank(s)	Blank(s)	Blank(s)	Blank(s)	Blank(s)	Blank(s)	Blank(s)	Blank(s)	Blank(s)	Unstaged	Blank(s)	Blank(s)	Blank(s)	Blank(s)	Blank(s)	No radiation and/or cancer-directed surgery	Recommended but not performed, unknown reason	Beam radiation	Blank(s)	Blank(s)	Blank(s)	9	Blank(s)	Blank(s)	Blank(s)	Blank(s)	Blank(s)	Blank(s)
1985	Other (American Indian/AK Native, Asian/Pacific Islander)	Male	Esophagus	Malignant	C15.3-Upper third of esophagus	153	8070	Moderately differentiated; Grade II	Not a paired site	Positive histology	8070/3: Squamous cell carcinoma, NOS	8070/3: Squamous cell carcinoma, NOS	Blank(s)	Blank(s)	Blank(s)	Blank(s)	Blank(s)	N/A	Blank(s)	Blank(s)	Blank(s)	Blank(s)	Blank(s)	Blank(s)	Blank(s)	Blank(s)	Blank(s)	Blank(s)	Blank(s)	Blank(s)	Regional	Blank(s)	Blank(s)	Blank(s)	Blank(s)	Blank(s)	No radiation and/or cancer-directed surgery	Recommended but not performed, unknown reason	Beam radiation	Blank(s)	Blank(s)	Blank(s)	9	Blank(s)	Blank(s)	Blank(s)	Blank(s)	Blank(s)	Blank(s)
1984	White	Female	Esophagus	Malignant	C15.0-Cervical esophagus	150	8070	Moderately differentiated; Grade II	Not a paired site	Positive histology	8070/3: Squamous cell carcinoma, NOS	8070/3: Squamous cell carcinoma, NOS	Blank(s)	Blank(s)	Blank(s)	Blank(s)	Blank(s)	N/A	Blank(s)	Blank(s)	Blank(s)	Blank(s)	Blank(s)	Blank(s)	Blank(s)	Blank(s)	Blank(s)	Blank(s)	Blank(s)	Blank(s)	Regional	Blank(s)	Blank(s)	Blank(s)	Blank(s)	Blank(s)	No radiation and/or cancer-directed surgery	Recommended but not performed, unknown reason	Beam radiation	Blank(s)	Blank(s)	Blank(s)	9	Blank(s)	Blank(s)	Blank(s)	Blank(s)	Blank(s)	Blank(s)
1985	Black	Male	Esophagus	Malignant	C15.3-Upper third of esophagus	153	8070	Unknown	Not a paired site	Positive histology	8070/3: Squamous cell carcinoma, NOS	8070/3: Squamous cell carcinoma, NOS	Blank(s)	Blank(s)	Blank(s)	Blank(s)	Blank(s)	N/A	Blank(s)	Blank(s)	Blank(s)	Blank(s)	Blank(s)	Blank(s)	Blank(s)	Blank(s)	Blank(s)	Blank(s)	Blank(s)	Blank(s)	Unstaged	Blank(s)	Blank(s)	Blank(s)	Blank(s)	Blank(s)	No radiation and/or cancer-directed surgery	Recommended but not performed, unknown reason	Beam radiation	Blank(s)	Blank(s)	Blank(s)	9	Blank(s)	Blank(s)	Blank(s)	Blank(s)	Blank(s)	Blank(s)
1986	White	Female	Esophagus	Malignant	C15.0-Cervical esophagus	150	8260	Unknown	Not a paired site	Positive histology	8260/3: Papillary adenocarcinoma, NOS	8260/3: Papillary adenocarcinoma, NOS	Blank(s)	Blank(s)	Blank(s)	Blank(s)	Blank(s)	N/A	Blank(s)	Blank(s)	Blank(s)	Blank(s)	Blank(s)	Blank(s)	Blank(s)	Blank(s)	Blank(s)	Blank(s)	Blank(s)	Blank(s)	Localized	Blank(s)	Blank(s)	Blank(s)	Blank(s)	Blank(s)	No radiation and/or cancer-directed surgery	Recommended but not performed, unknown reason	Beam radiation	Blank(s)	Blank(s)	Blank(s)	9	Blank(s)	Blank(s)	Blank(s)	Blank(s)	Blank(s)	Blank(s)
1984	Black	Female	Esophagus	Malignant	C15.0-Cervical esophagus	150	8070	Unknown	Not a paired site	Positive histology	8070/3: Squamous cell carcinoma, NOS	8070/3: Squamous cell carcinoma, NOS	Blank(s)	Blank(s)	Blank(s)	Blank(s)	Blank(s)	N/A	Blank(s)	Blank(s)	Blank(s)	Blank(s)	Blank(s)	Blank(s)	Blank(s)	Blank(s)	Blank(s)	Blank(s)	Blank(s)	Blank(s)	Distant	Blank(s)	Blank(s)	Blank(s)	Blank(s)	Blank(s)	No radiation and/or cancer-directed surgery	Recommended but not performed, unknown reason	Beam radiation	Blank(s)	Blank(s)	Blank(s)	9	Blank(s)	Blank(s)	Blank(s)	Blank(s)	Blank(s)	Blank(s)
1983	Black	Female	Esophagus	Malignant	C15.0-Cervical esophagus	150	8071	Unknown	Not a paired site	Positive histology	8071/3: Squamous cell carcinoma, keratinizing, NOS	8071/3: Squamous cell carcinoma, keratinizing, NOS	Blank(s)	Blank(s)	Blank(s)	Blank(s)	Blank(s)	N/A	Blank(s)	Blank(s)	Blank(s)	Blank(s)	Blank(s)	Blank(s)	Blank(s)	Blank(s)	Blank(s)	Blank(s)	Blank(s)	Blank(s)	Localized	Blank(s)	Blank(s)	Blank(s)	Blank(s)	Blank(s)	No radiation and/or cancer-directed surgery	Recommended but not performed, unknown reason	Beam radiation	Blank(s)	Blank(s)	Blank(s)	9	Blank(s)	Blank(s)	Blank(s)	Blank(s)	Blank(s)	Blank(s)
1983	Black	Male	Esophagus	Malignant	C15.3-Upper third of esophagus	153	8071	Unknown	Not a paired site	Positive histology	8071/3: Squamous cell carcinoma, keratinizing, NOS	8071/3: Squamous cell carcinoma, keratinizing, NOS	Blank(s)	Blank(s)	Blank(s)	Blank(s)	Blank(s)	N/A	Blank(s)	Blank(s)	Blank(s)	Blank(s)	Blank(s)	Blank(s)	Blank(s)	Blank(s)	Blank(s)	Blank(s)	Blank(s)	Blank(s)	Localized	Blank(s)	Blank(s)	Blank(s)	Blank(s)	Blank(s)	No radiation and/or cancer-directed surgery	Recommended but not performed, unknown reason	Beam radiation	Blank(s)	Blank(s)	Blank(s)	9	Blank(s)	Blank(s)	Blank(s)	Blank(s)	Blank(s)	Blank(s)
1986	White	Female	Esophagus	Malignant	C15.0-Cervical esophagus	150	8070	Unknown	Not a paired site	Positive histology	8070/3: Squamous cell carcinoma, NOS	8070/3: Squamous cell carcinoma, NOS	Blank(s)	Blank(s)	Blank(s)	Blank(s)	Blank(s)	N/A	Blank(s)	Blank(s)	Blank(s)	Blank(s)	Blank(s)	Blank(s)	Blank(s)	Blank(s)	Blank(s)	Blank(s)	Blank(s)	Blank(s)	Unstaged	Blank(s)	Blank(s)	Blank(s)	Blank(s)	Blank(s)	No radiation and/or cancer-directed surgery	Recommended but not performed, unknown reason	None	Blank(s)	Blank(s)	Blank(s)	9	Blank(s)	Blank(s)	Blank(s)	Blank(s)	Blank(s)	Blank(s)
1986	White	Male	Esophagus	Malignant	C15.0-Cervical esophagus	150	8070	Moderately differentiated; Grade II	Not a paired site	Positive histology	8070/3: Squamous cell carcinoma, NOS	8070/3: Squamous cell carcinoma, NOS	Blank(s)	Blank(s)	Blank(s)	Blank(s)	Blank(s)	N/A	Blank(s)	Blank(s)	Blank(s)	Blank(s)	Blank(s)	Blank(s)	Blank(s)	Blank(s)	Blank(s)	Blank(s)	Blank(s)	Blank(s)	Localized	Blank(s)	Blank(s)	Blank(s)	Blank(s)	Blank(s)	No radiation and/or cancer-directed surgery	Recommended but not performed, unknown reason	Beam radiation	Blank(s)	Blank(s)	Blank(s)	9	Blank(s)	Blank(s)	Blank(s)	Blank(s)	Blank(s)	Blank(s)
1987	Black	Female	Esophagus	Malignant	C15.3-Upper third of esophagus	153	8070	Poorly differentiated; Grade III	Not a paired site	Positive histology	8070/3: Squamous cell carcinoma, NOS	8070/3: Squamous cell carcinoma, NOS	Blank(s)	Blank(s)	Blank(s)	Blank(s)	Blank(s)	N/A	Blank(s)	Blank(s)	Blank(s)	Blank(s)	Blank(s)	Blank(s)	Blank(s)	Blank(s)	Blank(s)	Blank(s)	Blank(s)	Blank(s)	Regional	Blank(s)	Blank(s)	Blank(s)	Blank(s)	Blank(s)	No radiation and/or cancer-directed surgery	Recommended but not performed, unknown reason	Beam radiation	Blank(s)	Blank(s)	Blank(s)	9	Blank(s)	Blank(s)	Blank(s)	Blank(s)	Blank(s)	Blank(s)
1985	White	Female	Esophagus	Malignant	C15.3-Upper third of esophagus	153	8070	Unknown	Not a paired site	Positive histology	8070/3: Squamous cell carcinoma, NOS	8070/3: Squamous cell carcinoma, NOS	Blank(s)	Blank(s)	Blank(s)	Blank(s)	Blank(s)	N/A	Blank(s)	Blank(s)	Blank(s)	Blank(s)	Blank(s)	Blank(s)	Blank(s)	Blank(s)	Blank(s)	Blank(s)	Blank(s)	Blank(s)	Unstaged	Blank(s)	Blank(s)	Blank(s)	Blank(s)	Blank(s)	No radiation and/or cancer-directed surgery	Recommended but not performed, unknown reason	Beam radiation	Blank(s)	Blank(s)	Blank(s)	9	Blank(s)	Blank(s)	Blank(s)	Blank(s)	Blank(s)	Blank(s)
1986	White	Male	Esophagus	Malignant	C15.3-Upper third of esophagus	153	8070	Moderately differentiated; Grade II	Not a paired site	Positive histology	8070/3: Squamous cell carcinoma, NOS	8070/3: Squamous cell carcinoma, NOS	Blank(s)	Blank(s)	Blank(s)	Blank(s)	Blank(s)	N/A	Blank(s)	Blank(s)	Blank(s)	Blank(s)	Blank(s)	Blank(s)	Blank(s)	Blank(s)	Blank(s)	Blank(s)	Blank(s)	Blank(s)	Unstaged	Blank(s)	Blank(s)	Blank(s)	Blank(s)	Blank(s)	No radiation and/or cancer-directed surgery	Recommended but not performed, unknown reason	Beam radiation	Blank(s)	Blank(s)	Blank(s)	9	Blank(s)	Blank(s)	Blank(s)	Blank(s)	Blank(s)	Blank(s)
1987	Other (American Indian/AK Native, Asian/Pacific Islander)	Male	Esophagus	Malignant	C15.3-Upper third of esophagus	153	8070	Poorly differentiated; Grade III	Not a paired site	Positive histology	8070/3: Squamous cell carcinoma, NOS	8070/3: Squamous cell carcinoma, NOS	Blank(s)	Blank(s)	Blank(s)	Blank(s)	Blank(s)	N/A	Blank(s)	Blank(s)	Blank(s)	Blank(s)	Blank(s)	Blank(s)	Blank(s)	Blank(s)	Blank(s)	Blank(s)	Blank(s)	Blank(s)	Regional	Blank(s)	Blank(s)	Blank(s)	Blank(s)	Blank(s)	No radiation and/or cancer-directed surgery	Recommended but not performed, unknown reason	Beam radiation	Blank(s)	Blank(s)	Blank(s)	9	Blank(s)	Blank(s)	Blank(s)	Blank(s)	Blank(s)	Blank(s)
1985	Black	Female	Esophagus	Malignant	C15.3-Upper third of esophagus	153	8070	Poorly differentiated; Grade III	Not a paired site	Positive histology	8070/3: Squamous cell carcinoma, NOS	8070/3: Squamous cell carcinoma, NOS	Blank(s)	Blank(s)	Blank(s)	Blank(s)	Blank(s)	N/A	Blank(s)	Blank(s)	Blank(s)	Blank(s)	Blank(s)	Blank(s)	Blank(s)	Blank(s)	Blank(s)	Blank(s)	Blank(s)	Blank(s)	Unstaged	Blank(s)	Blank(s)	Blank(s)	Blank(s)	Blank(s)	No radiation and/or cancer-directed surgery	Recommended but not performed, unknown reason	None	Blank(s)	Blank(s)	Blank(s)	9	Blank(s)	Blank(s)	Blank(s)	Blank(s)	Blank(s)	Blank(s)
1985	Black	Male	Esophagus	Malignant	C15.0-Cervical esophagus	150	8070	Poorly differentiated; Grade III	Not a paired site	Positive histology	8070/3: Squamous cell carcinoma, NOS	8070/3: Squamous cell carcinoma, NOS	Blank(s)	Blank(s)	Blank(s)	Blank(s)	Blank(s)	N/A	Blank(s)	Blank(s)	Blank(s)	Blank(s)	Blank(s)	Blank(s)	Blank(s)	Blank(s)	Blank(s)	Blank(s)	Blank(s)	Blank(s)	Regional	Blank(s)	Blank(s)	Blank(s)	Blank(s)	Blank(s)	No radiation and/or cancer-directed surgery	Recommended but not performed, unknown reason	Beam radiation	Blank(s)	Blank(s)	Blank(s)	9	Blank(s)	Blank(s)	Blank(s)	Blank(s)	Blank(s)	Blank(s)
1983	Black	Male	Esophagus	Malignant	C15.3-Upper third of esophagus	153	8070	Moderately differentiated; Grade II	Not a paired site	Positive histology	8070/3: Squamous cell carcinoma, NOS	8070/3: Squamous cell carcinoma, NOS	Blank(s)	Blank(s)	Blank(s)	Blank(s)	Blank(s)	N/A	Blank(s)	Blank(s)	Blank(s)	Blank(s)	Blank(s)	Blank(s)	Blank(s)	Blank(s)	Blank(s)	Blank(s)	Blank(s)	Blank(s)	Distant	Blank(s)	Blank(s)	Blank(s)	Blank(s)	Blank(s)	No radiation and/or cancer-directed surgery	Recommended but not performed, unknown reason	Beam radiation	Blank(s)	Blank(s)	Blank(s)	9	Blank(s)	Blank(s)	Blank(s)	Blank(s)	Blank(s)	Blank(s)
1982	White	Male	Esophagus	Malignant	C15.3-Upper third of esophagus	153	8140	Moderately differentiated; Grade II	Not a paired site	Positive histology	8140/3: Adenocarcinoma, NOS	8140/3: Adenocarcinoma, NOS	Blank(s)	Blank(s)	Blank(s)	Blank(s)	Blank(s)	N/A	Blank(s)	Blank(s)	Blank(s)	Blank(s)	Blank(s)	Blank(s)	Blank(s)	Blank(s)	Blank(s)	Blank(s)	Blank(s)	Blank(s)	Unstaged	Blank(s)	Blank(s)	Blank(s)	Blank(s)	Blank(s)	No radiation and/or cancer-directed surgery	Recommended but not performed, unknown reason	Beam radiation	Blank(s)	Blank(s)	Blank(s)	9	Blank(s)	Blank(s)	Blank(s)	Blank(s)	Blank(s)	Blank(s)
1982	White	Male	Esophagus	Malignant	C15.0-Cervical esophagus	150	8070	Moderately differentiated; Grade II	Not a paired site	Positive histology	8070/3: Squamous cell carcinoma, NOS	8070/3: Squamous cell carcinoma, NOS	Blank(s)	Blank(s)	Blank(s)	Blank(s)	Blank(s)	N/A	Blank(s)	Blank(s)	Blank(s)	Blank(s)	Blank(s)	Blank(s)	Blank(s)	Blank(s)	Blank(s)	Blank(s)	Blank(s)	Blank(s)	Localized	Blank(s)	Blank(s)	Blank(s)	Blank(s)	Blank(s)	No radiation and/or cancer-directed surgery	Recommended but not performed, unknown reason	Beam radiation	Blank(s)	Blank(s)	Blank(s)	9	Blank(s)	Blank(s)	Blank(s)	Blank(s)	Blank(s)	Blank(s)
1981	Other (American Indian/AK Native, Asian/Pacific Islander)	Female	Esophagus	Malignant	C15.3-Upper third of esophagus	153	8070	Unknown	Not a paired site	Positive exfoliative cytology, no positive histology	8070/3: Squamous cell carcinoma, NOS	8070/3: Squamous cell carcinoma, NOS	Blank(s)	Blank(s)	Blank(s)	Blank(s)	Blank(s)	N/A	Blank(s)	Blank(s)	Blank(s)	Blank(s)	Blank(s)	Blank(s)	Blank(s)	Blank(s)	Blank(s)	Blank(s)	Blank(s)	Blank(s)	Unstaged	Blank(s)	Blank(s)	Blank(s)	Blank(s)	Blank(s)	No radiation and/or cancer-directed surgery	Recommended but not performed, unknown reason	Beam radiation	Blank(s)	Blank(s)	Blank(s)	9	Blank(s)	Blank(s)	Blank(s)	Blank(s)	Blank(s)	Blank(s)
1986	White	Female	Esophagus	Malignant	C15.3-Upper third of esophagus	153	8070	Unknown	Not a paired site	Positive histology	8070/3: Squamous cell carcinoma, NOS	8070/3: Squamous cell carcinoma, NOS	Blank(s)	Blank(s)	Blank(s)	Blank(s)	Blank(s)	N/A	Blank(s)	Blank(s)	Blank(s)	Blank(s)	Blank(s)	Blank(s)	Blank(s)	Blank(s)	Blank(s)	Blank(s)	Blank(s)	Blank(s)	Unstaged	Blank(s)	Blank(s)	Blank(s)	Blank(s)	Blank(s)	No radiation and/or cancer-directed surgery	Recommended but not performed, unknown reason	None	Blank(s)	Blank(s)	Blank(s)	9	Blank(s)	Blank(s)	Blank(s)	Blank(s)	Blank(s)	Blank(s)
1982	White	Female	Esophagus	Malignant	C15.0-Cervical esophagus	150	8070	Unknown	Not a paired site	Positive histology	8070/3: Squamous cell carcinoma, NOS	8070/3: Squamous cell carcinoma, NOS	Blank(s)	Blank(s)	Blank(s)	Blank(s)	Blank(s)	N/A	Blank(s)	Blank(s)	Blank(s)	Blank(s)	Blank(s)	Blank(s)	Blank(s)	Blank(s)	Blank(s)	Blank(s)	Blank(s)	Blank(s)	Unstaged	Blank(s)	Blank(s)	Blank(s)	Blank(s)	Blank(s)	No radiation and/or cancer-directed surgery	Recommended but not performed, unknown reason	Beam radiation	Blank(s)	Blank(s)	Blank(s)	9	Blank(s)	Blank(s)	Blank(s)	Blank(s)	Blank(s)	Blank(s)
1984	White	Male	Esophagus	Malignant	C15.3-Upper third of esophagus	153	8010	Poorly differentiated; Grade III	Not a paired site	Positive histology	8010/3: Carcinoma, NOS	8010/3: Carcinoma, NOS	Blank(s)	Blank(s)	Blank(s)	Blank(s)	Blank(s)	N/A	Blank(s)	Blank(s)	Blank(s)	Blank(s)	Blank(s)	Blank(s)	Blank(s)	Blank(s)	Blank(s)	Blank(s)	Blank(s)	Blank(s)	Regional	Blank(s)	Blank(s)	Blank(s)	Blank(s)	Blank(s)	No radiation and/or cancer-directed surgery	Recommended but not performed, unknown reason	Beam radiation	Blank(s)	Blank(s)	Blank(s)	9	Blank(s)	Blank(s)	Blank(s)	Blank(s)	Blank(s)	Blank(s)
1987	White	Female	Esophagus	Malignant	C15.0-Cervical esophagus	150	8070	Well differentiated; Grade I	Not a paired site	Positive histology	8070/3: Squamous cell carcinoma, NOS	8070/3: Squamous cell carcinoma, NOS	Blank(s)	Blank(s)	Blank(s)	Blank(s)	Blank(s)	N/A	Blank(s)	Blank(s)	Blank(s)	Blank(s)	Blank(s)	Blank(s)	Blank(s)	Blank(s)	Blank(s)	Blank(s)	Blank(s)	Blank(s)	Distant	Blank(s)	Blank(s)	Blank(s)	Blank(s)	Blank(s)	No radiation and/or cancer-directed surgery	Recommended but not performed, unknown reason	Beam radiation	Blank(s)	Blank(s)	Blank(s)	9	Blank(s)	Blank(s)	Blank(s)	Blank(s)	Blank(s)	Blank(s)
1985	Other (American Indian/AK Native, Asian/Pacific Islander)	Male	Esophagus	Malignant	C15.3-Upper third of esophagus	153	8070	Poorly differentiated; Grade III	Not a paired site	Positive histology	8070/3: Squamous cell carcinoma, NOS	8070/3: Squamous cell carcinoma, NOS	Blank(s)	Blank(s)	Blank(s)	Blank(s)	Blank(s)	N/A	Blank(s)	Blank(s)	Blank(s)	Blank(s)	Blank(s)	Blank(s)	Blank(s)	Blank(s)	Blank(s)	Blank(s)	Blank(s)	Blank(s)	Localized	Blank(s)	Blank(s)	Blank(s)	Blank(s)	Blank(s)	Radiation after surgery	Surgery performed	Beam radiation	Blank(s)	Blank(s)	Blank(s)	90	Blank(s)	Blank(s)	Blank(s)	Blank(s)	Blank(s)	Blank(s)
1986	White	Male	Esophagus	Malignant	C15.3-Upper third of esophagus	153	8070	Moderately differentiated; Grade II	Not a paired site	Positive histology	8070/3: Squamous cell carcinoma, NOS	8070/3: Squamous cell carcinoma, NOS	Blank(s)	Blank(s)	Blank(s)	Blank(s)	Blank(s)	N/A	Blank(s)	Blank(s)	Blank(s)	Blank(s)	Blank(s)	Blank(s)	Blank(s)	Blank(s)	Blank(s)	Blank(s)	Blank(s)	Blank(s)	Regional	Blank(s)	Blank(s)	Blank(s)	Blank(s)	Blank(s)	No radiation and/or cancer-directed surgery	Recommended but not performed, unknown reason	Beam radiation	Blank(s)	Blank(s)	Blank(s)	9	Blank(s)	Blank(s)	Blank(s)	Blank(s)	Blank(s)	Blank(s)
1985	White	Male	Esophagus	Malignant	C15.3-Upper third of esophagus	153	8070	Moderately differentiated; Grade II	Not a paired site	Positive histology	8070/3: Squamous cell carcinoma, NOS	8070/3: Squamous cell carcinoma, NOS	Blank(s)	Blank(s)	Blank(s)	Blank(s)	Blank(s)	N/A	Blank(s)	Blank(s)	Blank(s)	Blank(s)	Blank(s)	Blank(s)	Blank(s)	Blank(s)	Blank(s)	Blank(s)	Blank(s)	Blank(s)	Unstaged	Blank(s)	Blank(s)	Blank(s)	Blank(s)	Blank(s)	No radiation and/or cancer-directed surgery	Recommended but not performed, unknown reason	Beam radiation	Blank(s)	Blank(s)	Blank(s)	9	Blank(s)	Blank(s)	Blank(s)	Blank(s)	Blank(s)	Blank(s)
1983	White	Male	Esophagus	Malignant	C15.3-Upper third of esophagus	153	8260	Well differentiated; Grade I	Not a paired site	Positive histology	8260/3: Papillary adenocarcinoma, NOS	8260/3: Papillary adenocarcinoma, NOS	Blank(s)	Blank(s)	Blank(s)	Blank(s)	Blank(s)	N/A	Blank(s)	Blank(s)	Blank(s)	Blank(s)	Blank(s)	Blank(s)	Blank(s)	Blank(s)	Blank(s)	Blank(s)	Blank(s)	Blank(s)	Localized	Blank(s)	Blank(s)	Blank(s)	Blank(s)	Blank(s)	No radiation and/or cancer-directed surgery	Recommended but not performed, unknown reason	Beam radiation	Blank(s)	Blank(s)	Blank(s)	9	Blank(s)	Blank(s)	Blank(s)	Blank(s)	Blank(s)	Blank(s)
1981	White	Male	Esophagus	Malignant	C15.0-Cervical esophagus	150	8070	Poorly differentiated; Grade III	Not a paired site	Positive histology	8070/3: Squamous cell carcinoma, NOS	8070/3: Squamous cell carcinoma, NOS	Blank(s)	Blank(s)	Blank(s)	Blank(s)	Blank(s)	N/A	Blank(s)	Blank(s)	Blank(s)	Blank(s)	Blank(s)	Blank(s)	Blank(s)	Blank(s)	Blank(s)	Blank(s)	Blank(s)	Blank(s)	Unstaged	Blank(s)	Blank(s)	Blank(s)	Blank(s)	Blank(s)	No radiation and/or cancer-directed surgery	Recommended but not performed, unknown reason	Beam radiation	Blank(s)	Blank(s)	Blank(s)	9	Blank(s)	Blank(s)	Blank(s)	Blank(s)	Blank(s)	Blank(s)
1986	White	Male	Esophagus	Malignant	C15.0-Cervical esophagus	150	8021	Undifferentiated; anaplastic; Grade IV	Not a paired site	Positive histology	8021/3: Carcinoma, anaplastic, NOS	8021/3: Carcinoma, anaplastic, NOS	Blank(s)	Blank(s)	Blank(s)	Blank(s)	Blank(s)	N/A	Blank(s)	Blank(s)	Blank(s)	Blank(s)	Blank(s)	Blank(s)	Blank(s)	Blank(s)	Blank(s)	Blank(s)	Blank(s)	Blank(s)	Regional	Blank(s)	Blank(s)	Blank(s)	Blank(s)	Blank(s)	Radiation after surgery	Surgery performed	Beam radiation	Blank(s)	Blank(s)	Blank(s)	90	Blank(s)	Blank(s)	Blank(s)	Blank(s)	Blank(s)	Blank(s)
1985	White	Female	Esophagus	Malignant	C15.3-Upper third of esophagus	153	8070	Moderately differentiated; Grade II	Not a paired site	Positive histology	8070/3: Squamous cell carcinoma, NOS	8070/3: Squamous cell carcinoma, NOS	Blank(s)	Blank(s)	Blank(s)	Blank(s)	Blank(s)	N/A	Blank(s)	Blank(s)	Blank(s)	Blank(s)	Blank(s)	Blank(s)	Blank(s)	Blank(s)	Blank(s)	Blank(s)	Blank(s)	Blank(s)	Localized	Blank(s)	Blank(s)	Blank(s)	Blank(s)	Blank(s)	Radiation prior to surgery	Surgery performed	Beam radiation	Blank(s)	Blank(s)	Blank(s)	90	Blank(s)	Blank(s)	Blank(s)	Blank(s)	Blank(s)	Blank(s)
1988	Black	Male	Esophagus	Malignant	C15.3-Upper third of esophagus	153	8070	Poorly differentiated; Grade III	Not a paired site	Positive histology	8070/3: Squamous cell carcinoma, NOS	8070/3: Squamous cell carcinoma, NOS	Blank(s)	Blank(s)	Blank(s)	88	88	N/A	Blank(s)	Blank(s)	Blank(s)	Blank(s)	Blank(s)	Blank(s)	Recode scheme not yet available	Recode scheme not yet available	Recode scheme not yet available	Blank(s)	Blank(s)	Blank(s)	Localized	Blank(s)	Blank(s)	Blank(s)	Blank(s)	Blank(s)	No radiation and/or cancer-directed surgery	Not recommended	Beam radiation	Blank(s)	Blank(s)	Blank(s)	0	Blank(s)	Blank(s)	Blank(s)	Blank(s)	Blank(s)	Blank(s)
1986	White	Female	Esophagus	Malignant	C15.3-Upper third of esophagus	153	8070	Moderately differentiated; Grade II	Not a paired site	Positive histology	8070/3: Squamous cell carcinoma, NOS	8070/3: Squamous cell carcinoma, NOS	Blank(s)	Blank(s)	Blank(s)	Blank(s)	Blank(s)	N/A	Blank(s)	Blank(s)	Blank(s)	Blank(s)	Blank(s)	Blank(s)	Blank(s)	Blank(s)	Blank(s)	Blank(s)	Blank(s)	Blank(s)	Unstaged	Blank(s)	Blank(s)	Blank(s)	Blank(s)	Blank(s)	No radiation and/or cancer-directed surgery	Recommended but not performed, unknown reason	Beam radiation	Blank(s)	Blank(s)	Blank(s)	9	Blank(s)	Blank(s)	Blank(s)	Blank(s)	Blank(s)	Blank(s)
1982	White	Female	Esophagus	Malignant	C15.0-Cervical esophagus	150	8070	Moderately differentiated; Grade II	Not a paired site	Positive histology	8070/3: Squamous cell carcinoma, NOS	8070/3: Squamous cell carcinoma, NOS	Blank(s)	Blank(s)	Blank(s)	Blank(s)	Blank(s)	N/A	Blank(s)	Blank(s)	Blank(s)	Blank(s)	Blank(s)	Blank(s)	Blank(s)	Blank(s)	Blank(s)	Blank(s)	Blank(s)	Blank(s)	Unstaged	Blank(s)	Blank(s)	Blank(s)	Blank(s)	Blank(s)	No radiation and/or cancer-directed surgery	Recommended but not performed, unknown reason	Beam radiation	Blank(s)	Blank(s)	Blank(s)	9	Blank(s)	Blank(s)	Blank(s)	Blank(s)	Blank(s)	Blank(s)
1988	White	Male	Esophagus	Malignant	C15.0-Cervical esophagus	150	8070	Poorly differentiated; Grade III	Not a paired site	Positive histology	8070/3: Squamous cell carcinoma, NOS	8070/3: Squamous cell carcinoma, NOS	Blank(s)	Blank(s)	Blank(s)	88	88	N/A	Blank(s)	Blank(s)	Blank(s)	Blank(s)	Blank(s)	Blank(s)	Recode scheme not yet available	Recode scheme not yet available	Recode scheme not yet available	Blank(s)	Blank(s)	Blank(s)	Distant	Blank(s)	Blank(s)	Blank(s)	Blank(s)	Blank(s)	No radiation and/or cancer-directed surgery	Not recommended	Beam radiation	Blank(s)	Blank(s)	Blank(s)	0	Blank(s)	Blank(s)	Blank(s)	Blank(s)	Blank(s)	Blank(s)
1982	White	Male	Esophagus	Malignant	C15.3-Upper third of esophagus	153	8070	Well differentiated; Grade I	Not a paired site	Positive histology	8070/3: Squamous cell carcinoma, NOS	8070/3: Squamous cell carcinoma, NOS	Blank(s)	Blank(s)	Blank(s)	Blank(s)	Blank(s)	N/A	Blank(s)	Blank(s)	Blank(s)	Blank(s)	Blank(s)	Blank(s)	Blank(s)	Blank(s)	Blank(s)	Blank(s)	Blank(s)	Blank(s)	Distant	Blank(s)	Blank(s)	Blank(s)	Blank(s)	Blank(s)	No radiation and/or cancer-directed surgery	Recommended but not performed, unknown reason	Beam radiation	Blank(s)	Blank(s)	Blank(s)	9	Blank(s)	Blank(s)	Blank(s)	Blank(s)	Blank(s)	Blank(s)
1983	White	Male	Esophagus	Malignant	C15.0-Cervical esophagus	150	8070	Well differentiated; Grade I	Not a paired site	Positive histology	8070/3: Squamous cell carcinoma, NOS	8070/3: Squamous cell carcinoma, NOS	Blank(s)	Blank(s)	Blank(s)	Blank(s)	Blank(s)	N/A	Blank(s)	Blank(s)	Blank(s)	Blank(s)	Blank(s)	Blank(s)	Blank(s)	Blank(s)	Blank(s)	Blank(s)	Blank(s)	Blank(s)	Unstaged	Blank(s)	Blank(s)	Blank(s)	Blank(s)	Blank(s)	No radiation and/or cancer-directed surgery	Recommended but not performed, unknown reason	Beam radiation	Blank(s)	Blank(s)	Blank(s)	9	Blank(s)	Blank(s)	Blank(s)	Blank(s)	Blank(s)	Blank(s)
1985	White	Male	Esophagus	Malignant	C15.0-Cervical esophagus	150	8070	Unknown	Not a paired site	Positive histology	8070/3: Squamous cell carcinoma, NOS	8070/3: Squamous cell carcinoma, NOS	Blank(s)	Blank(s)	Blank(s)	Blank(s)	Blank(s)	N/A	Blank(s)	Blank(s)	Blank(s)	Blank(s)	Blank(s)	Blank(s)	Blank(s)	Blank(s)	Blank(s)	Blank(s)	Blank(s)	Blank(s)	Regional	Blank(s)	Blank(s)	Blank(s)	Blank(s)	Blank(s)	No radiation and/or cancer-directed surgery	Recommended but not performed, unknown reason	Beam radiation	Blank(s)	Blank(s)	Blank(s)	9	Blank(s)	Blank(s)	Blank(s)	Blank(s)	Blank(s)	Blank(s)
1983	White	Male	Esophagus	Malignant	C15.3-Upper third of esophagus	153	8070	Unknown	Not a paired site	Positive histology	8070/3: Squamous cell carcinoma, NOS	8070/3: Squamous cell carcinoma, NOS	Blank(s)	Blank(s)	Blank(s)	Blank(s)	Blank(s)	N/A	Blank(s)	Blank(s)	Blank(s)	Blank(s)	Blank(s)	Blank(s)	Blank(s)	Blank(s)	Blank(s)	Blank(s)	Blank(s)	Blank(s)	Localized	Blank(s)	Blank(s)	Blank(s)	Blank(s)	Blank(s)	No radiation and/or cancer-directed surgery	Surgery performed	None	Blank(s)	Blank(s)	Blank(s)	90	Blank(s)	Blank(s)	Blank(s)	Blank(s)	Blank(s)	Blank(s)
1986	White	Male	Esophagus	Malignant	C15.0-Cervical esophagus	150	8070	Unknown	Not a paired site	Positive histology	8070/3: Squamous cell carcinoma, NOS	8070/3: Squamous cell carcinoma, NOS	Blank(s)	Blank(s)	Blank(s)	Blank(s)	Blank(s)	N/A	Blank(s)	Blank(s)	Blank(s)	Blank(s)	Blank(s)	Blank(s)	Blank(s)	Blank(s)	Blank(s)	Blank(s)	Blank(s)	Blank(s)	Regional	Blank(s)	Blank(s)	Blank(s)	Blank(s)	Blank(s)	No radiation and/or cancer-directed surgery	Recommended but not performed, unknown reason	Beam radiation	Blank(s)	Blank(s)	Blank(s)	9	Blank(s)	Blank(s)	Blank(s)	Blank(s)	Blank(s)	Blank(s)
1983	Other (American Indian/AK Native, Asian/Pacific Islander)	Male	Esophagus	Malignant	C15.0-Cervical esophagus	150	8070	Poorly differentiated; Grade III	Not a paired site	Positive histology	8070/3: Squamous cell carcinoma, NOS	8070/3: Squamous cell carcinoma, NOS	Blank(s)	Blank(s)	Blank(s)	Blank(s)	Blank(s)	N/A	Blank(s)	Blank(s)	Blank(s)	Blank(s)	Blank(s)	Blank(s)	Blank(s)	Blank(s)	Blank(s)	Blank(s)	Blank(s)	Blank(s)	Unstaged	Blank(s)	Blank(s)	Blank(s)	Blank(s)	Blank(s)	No radiation and/or cancer-directed surgery	Recommended but not performed, unknown reason	Beam radiation	Blank(s)	Blank(s)	Blank(s)	9	Blank(s)	Blank(s)	Blank(s)	Blank(s)	Blank(s)	Blank(s)
1983	White	Female	Esophagus	Malignant	C15.0-Cervical esophagus	150	8070	Moderately differentiated; Grade II	Not a paired site	Positive histology	8070/3: Squamous cell carcinoma, NOS	8070/3: Squamous cell carcinoma, NOS	Blank(s)	Blank(s)	Blank(s)	Blank(s)	Blank(s)	N/A	Blank(s)	Blank(s)	Blank(s)	Blank(s)	Blank(s)	Blank(s)	Blank(s)	Blank(s)	Blank(s)	Blank(s)	Blank(s)	Blank(s)	Distant	Blank(s)	Blank(s)	Blank(s)	Blank(s)	Blank(s)	No radiation and/or cancer-directed surgery	Recommended but not performed, unknown reason	Beam radiation	Blank(s)	Blank(s)	Blank(s)	9	Blank(s)	Blank(s)	Blank(s)	Blank(s)	Blank(s)	Blank(s)
1983	White	Male	Esophagus	Malignant	C15.3-Upper third of esophagus	153	8071	Moderately differentiated; Grade II	Not a paired site	Positive histology	8071/3: Squamous cell carcinoma, keratinizing, NOS	8071/3: Squamous cell carcinoma, keratinizing, NOS	Blank(s)	Blank(s)	Blank(s)	Blank(s)	Blank(s)	N/A	Blank(s)	Blank(s)	Blank(s)	Blank(s)	Blank(s)	Blank(s)	Blank(s)	Blank(s)	Blank(s)	Blank(s)	Blank(s)	Blank(s)	Unstaged	Blank(s)	Blank(s)	Blank(s)	Blank(s)	Blank(s)	No radiation and/or cancer-directed surgery	Recommended but not performed, unknown reason	Beam radiation	Blank(s)	Blank(s)	Blank(s)	9	Blank(s)	Blank(s)	Blank(s)	Blank(s)	Blank(s)	Blank(s)
1985	White	Female	Esophagus	Malignant	C15.3-Upper third of esophagus	153	8070	Poorly differentiated; Grade III	Not a paired site	Positive histology	8070/3: Squamous cell carcinoma, NOS	8070/3: Squamous cell carcinoma, NOS	Blank(s)	Blank(s)	Blank(s)	Blank(s)	Blank(s)	N/A	Blank(s)	Blank(s)	Blank(s)	Blank(s)	Blank(s)	Blank(s)	Blank(s)	Blank(s)	Blank(s)	Blank(s)	Blank(s)	Blank(s)	Unstaged	Blank(s)	Blank(s)	Blank(s)	Blank(s)	Blank(s)	No radiation and/or cancer-directed surgery	Recommended but not performed, unknown reason	Beam radiation	Blank(s)	Blank(s)	Blank(s)	9	Blank(s)	Blank(s)	Blank(s)	Blank(s)	Blank(s)	Blank(s)
1987	Black	Male	Esophagus	Malignant	C15.3-Upper third of esophagus	153	8070	Poorly differentiated; Grade III	Not a paired site	Positive histology	8070/3: Squamous cell carcinoma, NOS	8070/3: Squamous cell carcinoma, NOS	Blank(s)	Blank(s)	Blank(s)	Blank(s)	Blank(s)	N/A	Blank(s)	Blank(s)	Blank(s)	Blank(s)	Blank(s)	Blank(s)	Blank(s)	Blank(s)	Blank(s)	Blank(s)	Blank(s)	Blank(s)	Distant	Blank(s)	Blank(s)	Blank(s)	Blank(s)	Blank(s)	No radiation and/or cancer-directed surgery	Recommended but not performed, unknown reason	Beam radiation	Blank(s)	Blank(s)	Blank(s)	9	Blank(s)	Blank(s)	Blank(s)	Blank(s)	Blank(s)	Blank(s)
1982	White	Male	Esophagus	Malignant	C15.3-Upper third of esophagus	153	8070	Poorly differentiated; Grade III	Not a paired site	Positive histology	8070/3: Squamous cell carcinoma, NOS	8070/3: Squamous cell carcinoma, NOS	Blank(s)	Blank(s)	Blank(s)	Blank(s)	Blank(s)	N/A	Blank(s)	Blank(s)	Blank(s)	Blank(s)	Blank(s)	Blank(s)	Blank(s)	Blank(s)	Blank(s)	Blank(s)	Blank(s)	Blank(s)	Unstaged	Blank(s)	Blank(s)	Blank(s)	Blank(s)	Blank(s)	No radiation and/or cancer-directed surgery	Recommended but not performed, unknown reason	Beam radiation	Blank(s)	Blank(s)	Blank(s)	9	Blank(s)	Blank(s)	Blank(s)	Blank(s)	Blank(s)	Blank(s)
1987	White	Female	Esophagus	Malignant	C15.3-Upper third of esophagus	153	8072	Unknown	Not a paired site	Positive histology	8072/3: Squamous cell carcinoma, large cell, nonkeratinizing, NOS	8072/3: Squamous cell carcinoma, large cell, nonkeratinizing, NOS	Blank(s)	Blank(s)	Blank(s)	Blank(s)	Blank(s)	N/A	Blank(s)	Blank(s)	Blank(s)	Blank(s)	Blank(s)	Blank(s)	Blank(s)	Blank(s)	Blank(s)	Blank(s)	Blank(s)	Blank(s)	Unstaged	Blank(s)	Blank(s)	Blank(s)	Blank(s)	Blank(s)	No radiation and/or cancer-directed surgery	Recommended but not performed, unknown reason	Beam radiation	Blank(s)	Blank(s)	Blank(s)	9	Blank(s)	Blank(s)	Blank(s)	Blank(s)	Blank(s)	Blank(s)
1987	White	Male	Esophagus	Malignant	C15.3-Upper third of esophagus	153	8070	Unknown	Not a paired site	Positive histology	8070/3: Squamous cell carcinoma, NOS	8070/3: Squamous cell carcinoma, NOS	Blank(s)	Blank(s)	Blank(s)	Blank(s)	Blank(s)	N/A	Blank(s)	Blank(s)	Blank(s)	Blank(s)	Blank(s)	Blank(s)	Blank(s)	Blank(s)	Blank(s)	Blank(s)	Blank(s)	Blank(s)	Regional	Blank(s)	Blank(s)	Blank(s)	Blank(s)	Blank(s)	No radiation and/or cancer-directed surgery	Recommended but not performed, unknown reason	Combination of beam with implants or isotopes	Blank(s)	Blank(s)	Blank(s)	9	Blank(s)	Blank(s)	Blank(s)	Blank(s)	Blank(s)	Blank(s)
1988	White	Male	Esophagus	Malignant	C15.3-Upper third of esophagus	153	8070	Poorly differentiated; Grade III	Not a paired site	Positive histology	8070/3: Squamous cell carcinoma, NOS	8070/3: Squamous cell carcinoma, NOS	Blank(s)	Blank(s)	Blank(s)	88	88	N/A	Blank(s)	Blank(s)	Blank(s)	Blank(s)	Blank(s)	Blank(s)	Recode scheme not yet available	Recode scheme not yet available	Recode scheme not yet available	Blank(s)	Blank(s)	Blank(s)	Localized	Blank(s)	Blank(s)	Blank(s)	Blank(s)	Blank(s)	No radiation and/or cancer-directed surgery	Not recommended	Beam radiation	Blank(s)	Blank(s)	Blank(s)	2	Blank(s)	Blank(s)	Blank(s)	Blank(s)	Blank(s)	Blank(s)
1985	White	Male	Esophagus	Malignant	C15.0-Cervical esophagus	150	8070	Moderately differentiated; Grade II	Not a paired site	Positive histology	8070/3: Squamous cell carcinoma, NOS	8070/3: Squamous cell carcinoma, NOS	Blank(s)	Blank(s)	Blank(s)	Blank(s)	Blank(s)	N/A	Blank(s)	Blank(s)	Blank(s)	Blank(s)	Blank(s)	Blank(s)	Blank(s)	Blank(s)	Blank(s)	Blank(s)	Blank(s)	Blank(s)	Distant	Blank(s)	Blank(s)	Blank(s)	Blank(s)	Blank(s)	No radiation and/or cancer-directed surgery	Recommended but not performed, unknown reason	Beam radiation	Blank(s)	Blank(s)	Blank(s)	9	Blank(s)	Blank(s)	Blank(s)	Blank(s)	Blank(s)	Blank(s)
1988	Black	Male	Esophagus	Malignant	C15.0-Cervical esophagus	150	8070	Unknown	Not a paired site	Positive histology	8070/3: Squamous cell carcinoma, NOS	8070/3: Squamous cell carcinoma, NOS	Blank(s)	Blank(s)	Blank(s)	88	88	N/A	Blank(s)	Blank(s)	Blank(s)	Blank(s)	Blank(s)	Blank(s)	Recode scheme not yet available	Recode scheme not yet available	Recode scheme not yet available	Blank(s)	Blank(s)	Blank(s)	Regional	Blank(s)	Blank(s)	Blank(s)	Blank(s)	Blank(s)	No radiation and/or cancer-directed surgery	Not recommended	Beam radiation	Blank(s)	Blank(s)	Blank(s)	2	Blank(s)	Blank(s)	Blank(s)	Blank(s)	Blank(s)	Blank(s)
1984	Black	Male	Esophagus	Malignant	C15.3-Upper third of esophagus	153	8070	Poorly differentiated; Grade III	Not a paired site	Positive histology	8070/3: Squamous cell carcinoma, NOS	8070/3: Squamous cell carcinoma, NOS	Blank(s)	Blank(s)	Blank(s)	Blank(s)	Blank(s)	N/A	Blank(s)	Blank(s)	Blank(s)	Blank(s)	Blank(s)	Blank(s)	Blank(s)	Blank(s)	Blank(s)	Blank(s)	Blank(s)	Blank(s)	Unstaged	Blank(s)	Blank(s)	Blank(s)	Blank(s)	Blank(s)	No radiation and/or cancer-directed surgery	Recommended but not performed, unknown reason	Beam radiation	Blank(s)	Blank(s)	Blank(s)	9	Blank(s)	Blank(s)	Blank(s)	Blank(s)	Blank(s)	Blank(s)
1984	Black	Male	Esophagus	Malignant	C15.0-Cervical esophagus	150	8070	Moderately differentiated; Grade II	Not a paired site	Positive histology	8070/3: Squamous cell carcinoma, NOS	8070/3: Squamous cell carcinoma, NOS	Blank(s)	Blank(s)	Blank(s)	Blank(s)	Blank(s)	N/A	Blank(s)	Blank(s)	Blank(s)	Blank(s)	Blank(s)	Blank(s)	Blank(s)	Blank(s)	Blank(s)	Blank(s)	Blank(s)	Blank(s)	Unstaged	Blank(s)	Blank(s)	Blank(s)	Blank(s)	Blank(s)	No radiation and/or cancer-directed surgery	Recommended but not performed, unknown reason	Beam radiation	Blank(s)	Blank(s)	Blank(s)	9	Blank(s)	Blank(s)	Blank(s)	Blank(s)	Blank(s)	Blank(s)
1986	Black	Female	Esophagus	Malignant	C15.3-Upper third of esophagus	153	8070	Moderately differentiated; Grade II	Not a paired site	Positive histology	8070/3: Squamous cell carcinoma, NOS	8070/3: Squamous cell carcinoma, NOS	Blank(s)	Blank(s)	Blank(s)	Blank(s)	Blank(s)	N/A	Blank(s)	Blank(s)	Blank(s)	Blank(s)	Blank(s)	Blank(s)	Blank(s)	Blank(s)	Blank(s)	Blank(s)	Blank(s)	Blank(s)	Localized	Blank(s)	Blank(s)	Blank(s)	Blank(s)	Blank(s)	No radiation and/or cancer-directed surgery	Surgery performed	None	Blank(s)	Blank(s)	Blank(s)	90	Blank(s)	Blank(s)	Blank(s)	Blank(s)	Blank(s)	Blank(s)
1984	Black	Male	Esophagus	Malignant	C15.3-Upper third of esophagus	153	8070	Unknown	Not a paired site	Positive histology	8070/3: Squamous cell carcinoma, NOS	8070/3: Squamous cell carcinoma, NOS	Blank(s)	Blank(s)	Blank(s)	Blank(s)	Blank(s)	N/A	Blank(s)	Blank(s)	Blank(s)	Blank(s)	Blank(s)	Blank(s)	Blank(s)	Blank(s)	Blank(s)	Blank(s)	Blank(s)	Blank(s)	Localized	Blank(s)	Blank(s)	Blank(s)	Blank(s)	Blank(s)	No radiation and/or cancer-directed surgery	Recommended but not performed, unknown reason	Beam radiation	Blank(s)	Blank(s)	Blank(s)	9	Blank(s)	Blank(s)	Blank(s)	Blank(s)	Blank(s)	Blank(s)
1982	Other (American Indian/AK Native, Asian/Pacific Islander)	Male	Esophagus	Malignant	C15.3-Upper third of esophagus	153	8070	Unknown	Not a paired site	Positive histology	8070/3: Squamous cell carcinoma, NOS	8070/3: Squamous cell carcinoma, NOS	Blank(s)	Blank(s)	Blank(s)	Blank(s)	Blank(s)	N/A	Blank(s)	Blank(s)	Blank(s)	Blank(s)	Blank(s)	Blank(s)	Blank(s)	Blank(s)	Blank(s)	Blank(s)	Blank(s)	Blank(s)	Unstaged	Blank(s)	Blank(s)	Blank(s)	Blank(s)	Blank(s)	No radiation and/or cancer-directed surgery	Recommended but not performed, unknown reason	Beam radiation	Blank(s)	Blank(s)	Blank(s)	9	Blank(s)	Blank(s)	Blank(s)	Blank(s)	Blank(s)	Blank(s)
1986	Black	Male	Esophagus	Malignant	C15.3-Upper third of esophagus	153	8070	Poorly differentiated; Grade III	Not a paired site	Positive histology	8070/3: Squamous cell carcinoma, NOS	8070/3: Squamous cell carcinoma, NOS	Blank(s)	Blank(s)	Blank(s)	Blank(s)	Blank(s)	N/A	Blank(s)	Blank(s)	Blank(s)	Blank(s)	Blank(s)	Blank(s)	Blank(s)	Blank(s)	Blank(s)	Blank(s)	Blank(s)	Blank(s)	Distant	Blank(s)	Blank(s)	Blank(s)	Blank(s)	Blank(s)	No radiation and/or cancer-directed surgery	Recommended but not performed, unknown reason	Beam radiation	Blank(s)	Blank(s)	Blank(s)	9	Blank(s)	Blank(s)	Blank(s)	Blank(s)	Blank(s)	Blank(s)
1986	Black	Male	Esophagus	Malignant	C15.3-Upper third of esophagus	153	8070	Unknown	Not a paired site	Positive histology	8070/3: Squamous cell carcinoma, NOS	8070/3: Squamous cell carcinoma, NOS	Blank(s)	Blank(s)	Blank(s)	Blank(s)	Blank(s)	N/A	Blank(s)	Blank(s)	Blank(s)	Blank(s)	Blank(s)	Blank(s)	Blank(s)	Blank(s)	Blank(s)	Blank(s)	Blank(s)	Blank(s)	Localized	Blank(s)	Blank(s)	Blank(s)	Blank(s)	Blank(s)	No radiation and/or cancer-directed surgery	Recommended but not performed, unknown reason	None	Blank(s)	Blank(s)	Blank(s)	9	Blank(s)	Blank(s)	Blank(s)	Blank(s)	Blank(s)	Blank(s)
1986	White	Female	Esophagus	Malignant	C15.3-Upper third of esophagus	153	8070	Moderately differentiated; Grade II	Not a paired site	Positive histology	8070/3: Squamous cell carcinoma, NOS	8070/3: Squamous cell carcinoma, NOS	Blank(s)	Blank(s)	Blank(s)	Blank(s)	Blank(s)	N/A	Blank(s)	Blank(s)	Blank(s)	Blank(s)	Blank(s)	Blank(s)	Blank(s)	Blank(s)	Blank(s)	Blank(s)	Blank(s)	Blank(s)	Regional	Blank(s)	Blank(s)	Blank(s)	Blank(s)	Blank(s)	No radiation and/or cancer-directed surgery	Recommended but not performed, unknown reason	Beam radiation	Blank(s)	Blank(s)	Blank(s)	9	Blank(s)	Blank(s)	Blank(s)	Blank(s)	Blank(s)	Blank(s)
1986	White	Male	Esophagus	Malignant	C15.3-Upper third of esophagus	153	8070	Undifferentiated; anaplastic; Grade IV	Not a paired site	Positive histology	8070/3: Squamous cell carcinoma, NOS	8070/3: Squamous cell carcinoma, NOS	Blank(s)	Blank(s)	Blank(s)	Blank(s)	Blank(s)	N/A	Blank(s)	Blank(s)	Blank(s)	Blank(s)	Blank(s)	Blank(s)	Blank(s)	Blank(s)	Blank(s)	Blank(s)	Blank(s)	Blank(s)	Unstaged	Blank(s)	Blank(s)	Blank(s)	Blank(s)	Blank(s)	No radiation and/or cancer-directed surgery	Recommended but not performed, unknown reason	Beam radiation	Blank(s)	Blank(s)	Blank(s)	9	Blank(s)	Blank(s)	Blank(s)	Blank(s)	Blank(s)	Blank(s)
1986	Black	Female	Esophagus	Malignant	C15.3-Upper third of esophagus	153	8070	Poorly differentiated; Grade III	Not a paired site	Positive histology	8070/3: Squamous cell carcinoma, NOS	8070/3: Squamous cell carcinoma, NOS	Blank(s)	Blank(s)	Blank(s)	Blank(s)	Blank(s)	N/A	Blank(s)	Blank(s)	Blank(s)	Blank(s)	Blank(s)	Blank(s)	Blank(s)	Blank(s)	Blank(s)	Blank(s)	Blank(s)	Blank(s)	Localized	Blank(s)	Blank(s)	Blank(s)	Blank(s)	Blank(s)	No radiation and/or cancer-directed surgery	Recommended but not performed, unknown reason	Beam radiation	Blank(s)	Blank(s)	Blank(s)	9	Blank(s)	Blank(s)	Blank(s)	Blank(s)	Blank(s)	Blank(s)
1983	White	Male	Esophagus	Malignant	C15.3-Upper third of esophagus	153	8070	Poorly differentiated; Grade III	Not a paired site	Direct visualization without microscopic confirmation	8070/3: Squamous cell carcinoma, NOS	8070/3: Squamous cell carcinoma, NOS	Blank(s)	Blank(s)	Blank(s)	Blank(s)	Blank(s)	N/A	Blank(s)	Blank(s)	Blank(s)	Blank(s)	Blank(s)	Blank(s)	Blank(s)	Blank(s)	Blank(s)	Blank(s)	Blank(s)	Blank(s)	Unstaged	Blank(s)	Blank(s)	Blank(s)	Blank(s)	Blank(s)	No radiation and/or cancer-directed surgery	Recommended but not performed, unknown reason	Beam radiation	Blank(s)	Blank(s)	Blank(s)	9	Blank(s)	Blank(s)	Blank(s)	Blank(s)	Blank(s)	Blank(s)
1988	White	Female	Esophagus	Malignant	C15.3-Upper third of esophagus	153	8070	Poorly differentiated; Grade III	Not a paired site	Positive histology	8070/3: Squamous cell carcinoma, NOS	8070/3: Squamous cell carcinoma, NOS	Blank(s)	Blank(s)	Blank(s)	88	88	N/A	Blank(s)	Blank(s)	Blank(s)	Blank(s)	Blank(s)	Blank(s)	Recode scheme not yet available	Recode scheme not yet available	Recode scheme not yet available	Blank(s)	Blank(s)	Blank(s)	Regional	Blank(s)	Blank(s)	Blank(s)	Blank(s)	Blank(s)	No radiation and/or cancer-directed surgery	Not recommended	Beam radiation	Blank(s)	Blank(s)	Blank(s)	2	Blank(s)	Blank(s)	Blank(s)	Blank(s)	Blank(s)	Blank(s)
1989	Black	Female	Esophagus	Malignant	C15.3-Upper third of esophagus	153	8070	Poorly differentiated; Grade III	Not a paired site	Positive histology	8070/3: Squamous cell carcinoma, NOS	8070/3: Squamous cell carcinoma, NOS	Blank(s)	Blank(s)	Blank(s)	88	88	N/A	Blank(s)	Blank(s)	Blank(s)	Blank(s)	Blank(s)	Blank(s)	Recode scheme not yet available	Recode scheme not yet available	Recode scheme not yet available	Blank(s)	Blank(s)	Blank(s)	Localized	Blank(s)	Blank(s)	Blank(s)	Blank(s)	Blank(s)	No radiation and/or cancer-directed surgery	Not recommended	Beam radiation	Blank(s)	Blank(s)	Blank(s)	2	Blank(s)	Blank(s)	Blank(s)	Blank(s)	Blank(s)	Blank(s)
1990	White	Male	Esophagus	Malignant	C15.0-Cervical esophagus	150	8070	Moderately differentiated; Grade II	Not a paired site	Positive histology	8070/3: Squamous cell carcinoma, NOS	8070/3: Squamous cell carcinoma, NOS	Blank(s)	Blank(s)	Blank(s)	88	88	N/A	Blank(s)	Blank(s)	Blank(s)	Blank(s)	Blank(s)	Blank(s)	Recode scheme not yet available	Recode scheme not yet available	Recode scheme not yet available	Blank(s)	Blank(s)	Blank(s)	Regional	Blank(s)	Blank(s)	Blank(s)	Blank(s)	Blank(s)	No radiation and/or cancer-directed surgery	Not recommended	Beam radiation	Blank(s)	Blank(s)	Blank(s)	2	Blank(s)	Blank(s)	Blank(s)	Blank(s)	Blank(s)	Blank(s)
1988	Black	Female	Esophagus	Malignant	C15.0-Cervical esophagus	150	8070	Poorly differentiated; Grade III	Not a paired site	Positive histology	8070/3: Squamous cell carcinoma, NOS	8070/3: Squamous cell carcinoma, NOS	Blank(s)	Blank(s)	Blank(s)	88	88	N/A	Blank(s)	Blank(s)	Blank(s)	Blank(s)	Blank(s)	Blank(s)	Recode scheme not yet available	Recode scheme not yet available	Recode scheme not yet available	Blank(s)	Blank(s)	Blank(s)	Regional	Blank(s)	Blank(s)	Blank(s)	Blank(s)	Blank(s)	No radiation and/or cancer-directed surgery	Not recommended	Beam radiation	Blank(s)	Blank(s)	Blank(s)	2	Blank(s)	Blank(s)	Blank(s)	Blank(s)	Blank(s)	Blank(s)
1989	White	Male	Esophagus	Malignant	C15.0-Cervical esophagus	150	8070	Moderately differentiated; Grade II	Not a paired site	Positive histology	8070/3: Squamous cell carcinoma, NOS	8070/3: Squamous cell carcinoma, NOS	Blank(s)	Blank(s)	Blank(s)	88	88	N/A	Blank(s)	Blank(s)	Blank(s)	Blank(s)	Blank(s)	Blank(s)	Recode scheme not yet available	Recode scheme not yet available	Recode scheme not yet available	Blank(s)	Blank(s)	Blank(s)	Unstaged	Blank(s)	Blank(s)	Blank(s)	Blank(s)	Blank(s)	No radiation and/or cancer-directed surgery	Not recommended	Beam radiation	Blank(s)	Blank(s)	Blank(s)	2	Blank(s)	Blank(s)	Blank(s)	Blank(s)	Blank(s)	Blank(s)
1988	White	Male	Esophagus	Malignant	C15.3-Upper third of esophagus	153	8140	Poorly differentiated; Grade III	Not a paired site	Positive histology	8140/3: Adenocarcinoma, NOS	8140/3: Adenocarcinoma, NOS	Blank(s)	Blank(s)	Blank(s)	88	88	N/A	Blank(s)	Blank(s)	Blank(s)	Blank(s)	Blank(s)	Blank(s)	Recode scheme not yet available	Recode scheme not yet available	Recode scheme not yet available	Blank(s)	Blank(s)	Blank(s)	Unstaged	Blank(s)	Blank(s)	Blank(s)	Blank(s)	Blank(s)	No radiation and/or cancer-directed surgery	Not recommended	Beam radiation	Blank(s)	Blank(s)	Blank(s)	2	Blank(s)	Blank(s)	Blank(s)	Blank(s)	Blank(s)	Blank(s)
1990	White	Male	Esophagus	Malignant	C15.0-Cervical esophagus	150	8070	Poorly differentiated; Grade III	Not a paired site	Positive histology	8070/3: Squamous cell carcinoma, NOS	8070/3: Squamous cell carcinoma, NOS	Blank(s)	Blank(s)	Blank(s)	88	88	N/A	Blank(s)	Blank(s)	Blank(s)	Blank(s)	Blank(s)	Blank(s)	Recode scheme not yet available	Recode scheme not yet available	Recode scheme not yet available	Blank(s)	Blank(s)	Blank(s)	Localized	Blank(s)	Blank(s)	Blank(s)	Blank(s)	Blank(s)	No radiation and/or cancer-directed surgery	Not recommended	Beam radiation	Blank(s)	Blank(s)	Blank(s)	2	Blank(s)	Blank(s)	Blank(s)	Blank(s)	Blank(s)	Blank(s)
1990	White	Female	Esophagus	Malignant	C15.0-Cervical esophagus	150	8070	Poorly differentiated; Grade III	Not a paired site	Positive exfoliative cytology, no positive histology	8070/3: Squamous cell carcinoma, NOS	8070/3: Squamous cell carcinoma, NOS	Blank(s)	Blank(s)	Blank(s)	88	88	N/A	Blank(s)	Blank(s)	Blank(s)	Blank(s)	Blank(s)	Blank(s)	Recode scheme not yet available	Recode scheme not yet available	Recode scheme not yet available	Blank(s)	Blank(s)	Blank(s)	Regional	Blank(s)	Blank(s)	Blank(s)	Blank(s)	Blank(s)	No radiation and/or cancer-directed surgery	Not recommended	None	Blank(s)	Blank(s)	Blank(s)	6	Blank(s)	Blank(s)	Blank(s)	Blank(s)	Blank(s)	Blank(s)
1988	White	Male	Esophagus	Malignant	C15.0-Cervical esophagus	150	8070	Poorly differentiated; Grade III	Not a paired site	Positive histology	8070/3: Squamous cell carcinoma, NOS	8070/3: Squamous cell carcinoma, NOS	Blank(s)	Blank(s)	Blank(s)	88	88	N/A	Blank(s)	Blank(s)	Blank(s)	Blank(s)	Blank(s)	Blank(s)	Recode scheme not yet available	Recode scheme not yet available	Recode scheme not yet available	Blank(s)	Blank(s)	Blank(s)	Unstaged	Blank(s)	Blank(s)	Blank(s)	Blank(s)	Blank(s)	No radiation and/or cancer-directed surgery	Recommended but not performed, unknown reason	Beam radiation	Blank(s)	Blank(s)	Blank(s)	2	Blank(s)	Blank(s)	Blank(s)	Blank(s)	Blank(s)	Blank(s)
1989	White	Male	Esophagus	Malignant	C15.3-Upper third of esophagus	153	8140	Poorly differentiated; Grade III	Not a paired site	Positive histology	8140/3: Adenocarcinoma, NOS	8140/3: Adenocarcinoma, NOS	Blank(s)	Blank(s)	Blank(s)	88	88	N/A	Blank(s)	Blank(s)	Blank(s)	Blank(s)	Blank(s)	Blank(s)	Recode scheme not yet available	Recode scheme not yet available	Recode scheme not yet available	Blank(s)	Blank(s)	Blank(s)	Localized	Blank(s)	Blank(s)	Blank(s)	Blank(s)	Blank(s)	No radiation and/or cancer-directed surgery	Not recommended	Combination of beam with implants or isotopes	Blank(s)	Blank(s)	Blank(s)	2	Blank(s)	Blank(s)	Blank(s)	Blank(s)	Blank(s)	Blank(s)
1990	White	Female	Esophagus	Malignant	C15.3-Upper third of esophagus	153	8070	Unknown	Not a paired site	Positive histology	8070/3: Squamous cell carcinoma, NOS	8070/3: Squamous cell carcinoma, NOS	Blank(s)	Blank(s)	Blank(s)	88	88	N/A	Blank(s)	Blank(s)	Blank(s)	Blank(s)	Blank(s)	Blank(s)	Recode scheme not yet available	Recode scheme not yet available	Recode scheme not yet available	Blank(s)	Blank(s)	Blank(s)	Regional	Blank(s)	Blank(s)	Blank(s)	Blank(s)	Blank(s)	No radiation and/or cancer-directed surgery	Not recommended	Beam radiation	Blank(s)	Blank(s)	Blank(s)	2	Blank(s)	Blank(s)	Blank(s)	Blank(s)	Blank(s)	Blank(s)
1990	White	Male	Esophagus	Malignant	C15.3-Upper third of esophagus	153	8070	Well differentiated; Grade I	Not a paired site	Positive histology	8070/3: Squamous cell carcinoma, NOS	8070/3: Squamous cell carcinoma, NOS	Blank(s)	Blank(s)	Blank(s)	88	88	N/A	Blank(s)	Blank(s)	Blank(s)	Blank(s)	Blank(s)	Blank(s)	Recode scheme not yet available	Recode scheme not yet available	Recode scheme not yet available	Blank(s)	Blank(s)	Blank(s)	Localized	Blank(s)	Blank(s)	Blank(s)	Blank(s)	Blank(s)	No radiation and/or cancer-directed surgery	Not recommended	Beam radiation	Blank(s)	Blank(s)	Blank(s)	2	Blank(s)	Blank(s)	Blank(s)	Blank(s)	Blank(s)	Blank(s)
1988	White	Male	Esophagus	Malignant	C15.3-Upper third of esophagus	153	8070	Poorly differentiated; Grade III	Not a paired site	Positive histology	8070/3: Squamous cell carcinoma, NOS	8070/3: Squamous cell carcinoma, NOS	Blank(s)	Blank(s)	Blank(s)	88	88	N/A	Blank(s)	Blank(s)	Blank(s)	Blank(s)	Blank(s)	Blank(s)	Recode scheme not yet available	Recode scheme not yet available	Recode scheme not yet available	Blank(s)	Blank(s)	Blank(s)	Regional	Blank(s)	Blank(s)	Blank(s)	Blank(s)	Blank(s)	No radiation and/or cancer-directed surgery	Not recommended, contraindicated due to other cond; autopsy only (1973-2002)	Beam radiation	Blank(s)	Blank(s)	Blank(s)	2	Blank(s)	Blank(s)	Blank(s)	Blank(s)	Blank(s)	Blank(s)
1991	White	Male	Esophagus	Malignant	C15.3-Upper third of esophagus	153	8070	Moderately differentiated; Grade II	Not a paired site	Positive histology	8070/3: Squamous cell carcinoma, NOS	8070/3: Squamous cell carcinoma, NOS	Blank(s)	Blank(s)	Blank(s)	88	88	N/A	Blank(s)	Blank(s)	Blank(s)	Blank(s)	Blank(s)	Blank(s)	Recode scheme not yet available	Recode scheme not yet available	Recode scheme not yet available	Blank(s)	Blank(s)	Blank(s)	Unstaged	Blank(s)	Blank(s)	Blank(s)	Blank(s)	Blank(s)	No radiation and/or cancer-directed surgery	Not recommended	Beam radiation	Blank(s)	Blank(s)	Blank(s)	2	Blank(s)	Blank(s)	Blank(s)	Blank(s)	Blank(s)	Blank(s)
1990	Black	Female	Esophagus	Malignant	C15.3-Upper third of esophagus	153	8070	Moderately differentiated; Grade II	Not a paired site	Positive histology	8070/3: Squamous cell carcinoma, NOS	8070/3: Squamous cell carcinoma, NOS	Blank(s)	Blank(s)	Blank(s)	88	88	N/A	Blank(s)	Blank(s)	Blank(s)	Blank(s)	Blank(s)	Blank(s)	Recode scheme not yet available	Recode scheme not yet available	Recode scheme not yet available	Blank(s)	Blank(s)	Blank(s)	Localized	Blank(s)	Blank(s)	Blank(s)	Blank(s)	Blank(s)	No radiation and/or cancer-directed surgery	Not recommended	Beam radiation	Blank(s)	Blank(s)	Blank(s)	2	Blank(s)	Blank(s)	Blank(s)	Blank(s)	Blank(s)	Blank(s)
1991	White	Female	Esophagus	Malignant	C15.3-Upper third of esophagus	153	8070	Poorly differentiated; Grade III	Not a paired site	Positive histology	8070/3: Squamous cell carcinoma, NOS	8070/3: Squamous cell carcinoma, NOS	Blank(s)	Blank(s)	Blank(s)	88	88	N/A	Blank(s)	Blank(s)	Blank(s)	Blank(s)	Blank(s)	Blank(s)	Recode scheme not yet available	Recode scheme not yet available	Recode scheme not yet available	Blank(s)	Blank(s)	Blank(s)	Unstaged	Blank(s)	Blank(s)	Blank(s)	Blank(s)	Blank(s)	No radiation and/or cancer-directed surgery	Not recommended	Beam radiation	Blank(s)	Blank(s)	Blank(s)	2	Blank(s)	Blank(s)	Blank(s)	Blank(s)	Blank(s)	Blank(s)
1988	White	Male	Esophagus	Malignant	C15.3-Upper third of esophagus	153	8070	Moderately differentiated; Grade II	Not a paired site	Positive histology	8070/3: Squamous cell carcinoma, NOS	8070/3: Squamous cell carcinoma, NOS	Blank(s)	Blank(s)	Blank(s)	88	88	N/A	Blank(s)	Blank(s)	Blank(s)	Blank(s)	Blank(s)	Blank(s)	Recode scheme not yet available	Recode scheme not yet available	Recode scheme not yet available	Blank(s)	Blank(s)	Blank(s)	Unstaged	Blank(s)	Blank(s)	Blank(s)	Blank(s)	Blank(s)	No radiation and/or cancer-directed surgery	Not recommended	Beam radiation	Blank(s)	Blank(s)	Blank(s)	2	Blank(s)	Blank(s)	Blank(s)	Blank(s)	Blank(s)	Blank(s)
1989	White	Male	Esophagus	Malignant	C15.0-Cervical esophagus	150	8070	Moderately differentiated; Grade II	Not a paired site	Positive histology	8070/3: Squamous cell carcinoma, NOS	8070/3: Squamous cell carcinoma, NOS	Blank(s)	Blank(s)	Blank(s)	88	88	N/A	Blank(s)	Blank(s)	Blank(s)	Blank(s)	Blank(s)	Blank(s)	Recode scheme not yet available	Recode scheme not yet available	Recode scheme not yet available	Blank(s)	Blank(s)	Blank(s)	Unstaged	Blank(s)	Blank(s)	Blank(s)	Blank(s)	Blank(s)	No radiation and/or cancer-directed surgery	Not recommended	Beam radiation	Blank(s)	Blank(s)	Blank(s)	2	Blank(s)	Blank(s)	Blank(s)	Blank(s)	Blank(s)	Blank(s)
1989	Other (American Indian/AK Native, Asian/Pacific Islander)	Male	Esophagus	Malignant	C15.0-Cervical esophagus	150	8070	Well differentiated; Grade I	Not a paired site	Positive histology	8070/3: Squamous cell carcinoma, NOS	8070/3: Squamous cell carcinoma, NOS	Blank(s)	Blank(s)	Blank(s)	88	88	N/A	Blank(s)	Blank(s)	Blank(s)	Blank(s)	Blank(s)	Blank(s)	Recode scheme not yet available	Recode scheme not yet available	Recode scheme not yet available	Blank(s)	Blank(s)	Blank(s)	Regional	Blank(s)	Blank(s)	Blank(s)	Blank(s)	Blank(s)	No radiation and/or cancer-directed surgery	Not recommended	Beam radiation	Blank(s)	Blank(s)	Blank(s)	6	Blank(s)	Blank(s)	Blank(s)	Blank(s)	Blank(s)	Blank(s)
1990	Black	Female	Esophagus	Malignant	C15.0-Cervical esophagus	150	8070	Moderately differentiated; Grade II	Not a paired site	Positive histology	8070/3: Squamous cell carcinoma, NOS	8070/3: Squamous cell carcinoma, NOS	Blank(s)	Blank(s)	Blank(s)	88	88	N/A	Blank(s)	Blank(s)	Blank(s)	Blank(s)	Blank(s)	Blank(s)	Recode scheme not yet available	Recode scheme not yet available	Recode scheme not yet available	Blank(s)	Blank(s)	Blank(s)	Unstaged	Blank(s)	Blank(s)	Blank(s)	Blank(s)	Blank(s)	No radiation and/or cancer-directed surgery	Not recommended	Beam radiation	Blank(s)	Blank(s)	Blank(s)	2	Blank(s)	Blank(s)	Blank(s)	Blank(s)	Blank(s)	Blank(s)
1992	White	Female	Esophagus	Malignant	C15.0-Cervical esophagus	150	8070	Moderately differentiated; Grade II	Not a paired site	Positive histology	8070/3: Squamous cell carcinoma, NOS	8070/3: Squamous cell carcinoma, NOS	Blank(s)	Blank(s)	Blank(s)	88	88	N/A	Blank(s)	Blank(s)	Blank(s)	Blank(s)	Blank(s)	Blank(s)	Recode scheme not yet available	Recode scheme not yet available	Recode scheme not yet available	Blank(s)	Blank(s)	Blank(s)	Localized	Blank(s)	Blank(s)	Blank(s)	Blank(s)	Blank(s)	Radiation prior to surgery	Surgery performed	Beam radiation	Blank(s)	Blank(s)	Blank(s)	40	Blank(s)	Blank(s)	Blank(s)	Blank(s)	Blank(s)	Blank(s)
1989	Other (American Indian/AK Native, Asian/Pacific Islander)	Male	Esophagus	Malignant	C15.3-Upper third of esophagus	153	8070	Moderately differentiated; Grade II	Not a paired site	Positive histology	8070/3: Squamous cell carcinoma, NOS	8070/3: Squamous cell carcinoma, NOS	Blank(s)	Blank(s)	Blank(s)	88	88	N/A	Blank(s)	Blank(s)	Blank(s)	Blank(s)	Blank(s)	Blank(s)	Recode scheme not yet available	Recode scheme not yet available	Recode scheme not yet available	Blank(s)	Blank(s)	Blank(s)	Unstaged	Blank(s)	Blank(s)	Blank(s)	Blank(s)	Blank(s)	No radiation and/or cancer-directed surgery	Surgery performed	None	Blank(s)	Blank(s)	Blank(s)	20	Blank(s)	Blank(s)	Blank(s)	Blank(s)	Blank(s)	Blank(s)
1990	White	Male	Esophagus	Malignant	C15.3-Upper third of esophagus	153	8070	Poorly differentiated; Grade III	Not a paired site	Positive histology	8070/3: Squamous cell carcinoma, NOS	8070/3: Squamous cell carcinoma, NOS	Blank(s)	Blank(s)	Blank(s)	88	88	N/A	Blank(s)	Blank(s)	Blank(s)	Blank(s)	Blank(s)	Blank(s)	Recode scheme not yet available	Recode scheme not yet available	Recode scheme not yet available	Blank(s)	Blank(s)	Blank(s)	Regional	Blank(s)	Blank(s)	Blank(s)	Blank(s)	Blank(s)	No radiation and/or cancer-directed surgery	Not recommended	None	Blank(s)	Blank(s)	Blank(s)	2	Blank(s)	Blank(s)	Blank(s)	Blank(s)	Blank(s)	Blank(s)
1989	White	Male	Esophagus	Malignant	C15.3-Upper third of esophagus	153	8070	Moderately differentiated; Grade II	Not a paired site	Positive histology	8070/3: Squamous cell carcinoma, NOS	8070/3: Squamous cell carcinoma, NOS	Blank(s)	Blank(s)	Blank(s)	88	88	N/A	Blank(s)	Blank(s)	Blank(s)	Blank(s)	Blank(s)	Blank(s)	Recode scheme not yet available	Recode scheme not yet available	Recode scheme not yet available	Blank(s)	Blank(s)	Blank(s)	Distant	Blank(s)	Blank(s)	Blank(s)	Blank(s)	Blank(s)	No radiation and/or cancer-directed surgery	Not recommended	Beam radiation	Blank(s)	Blank(s)	Blank(s)	2	Blank(s)	Blank(s)	Blank(s)	Blank(s)	Blank(s)	Blank(s)
1990	White	Male	Esophagus	Malignant	C15.3-Upper third of esophagus	153	8070	Unknown	Not a paired site	Positive histology	8070/3: Squamous cell carcinoma, NOS	8070/3: Squamous cell carcinoma, NOS	Blank(s)	Blank(s)	Blank(s)	88	88	N/A	Blank(s)	Blank(s)	Blank(s)	Blank(s)	Blank(s)	Blank(s)	Recode scheme not yet available	Recode scheme not yet available	Recode scheme not yet available	Blank(s)	Blank(s)	Blank(s)	Localized	Blank(s)	Blank(s)	Blank(s)	Blank(s)	Blank(s)	No radiation and/or cancer-directed surgery	Not recommended	Beam radiation	Blank(s)	Blank(s)	Blank(s)	2	Blank(s)	Blank(s)	Blank(s)	Blank(s)	Blank(s)	Blank(s)
1989	White	Female	Esophagus	Malignant	C15.3-Upper third of esophagus	153	8070	Moderately differentiated; Grade II	Not a paired site	Positive histology	8070/3: Squamous cell carcinoma, NOS	8070/3: Squamous cell carcinoma, NOS	Blank(s)	Blank(s)	Blank(s)	88	88	N/A	Blank(s)	Blank(s)	Blank(s)	Blank(s)	Blank(s)	Blank(s)	Recode scheme not yet available	Recode scheme not yet available	Recode scheme not yet available	Blank(s)	Blank(s)	Blank(s)	Unstaged	Blank(s)	Blank(s)	Blank(s)	Blank(s)	Blank(s)	No radiation and/or cancer-directed surgery	Recommended but not performed, unknown reason	Beam radiation	Blank(s)	Blank(s)	Blank(s)	2	Blank(s)	Blank(s)	Blank(s)	Blank(s)	Blank(s)	Blank(s)
1992	White	Female	Esophagus	Malignant	C15.0-Cervical esophagus	150	8070	Moderately differentiated; Grade II	Not a paired site	Positive histology	8070/3: Squamous cell carcinoma, NOS	8070/3: Squamous cell carcinoma, NOS	Blank(s)	Blank(s)	Blank(s)	88	88	N/A	Blank(s)	Blank(s)	Blank(s)	Blank(s)	Blank(s)	Blank(s)	Recode scheme not yet available	Recode scheme not yet available	Recode scheme not yet available	Blank(s)	Blank(s)	Blank(s)	Localized	Blank(s)	Blank(s)	Blank(s)	Blank(s)	Blank(s)	No radiation and/or cancer-directed surgery	Not recommended	Beam radiation	Blank(s)	Blank(s)	Blank(s)	2	Blank(s)	Blank(s)	Blank(s)	Blank(s)	Blank(s)	Blank(s)
1989	Black	Female	Esophagus	Malignant	C15.3-Upper third of esophagus	153	8070	Unknown	Not a paired site	Positive histology	8070/3: Squamous cell carcinoma, NOS	8070/3: Squamous cell carcinoma, NOS	Blank(s)	Blank(s)	Blank(s)	88	88	N/A	Blank(s)	Blank(s)	Blank(s)	Blank(s)	Blank(s)	Blank(s)	Recode scheme not yet available	Recode scheme not yet available	Recode scheme not yet available	Blank(s)	Blank(s)	Blank(s)	Distant	Blank(s)	Blank(s)	Blank(s)	Blank(s)	Blank(s)	Radiation after surgery	Surgery performed	Beam radiation	Blank(s)	Blank(s)	Blank(s)	20	Blank(s)	Blank(s)	Blank(s)	Blank(s)	Blank(s)	Blank(s)
1989	White	Male	Esophagus	Malignant	C15.3-Upper third of esophagus	153	8070	Moderately differentiated; Grade II	Not a paired site	Positive histology	8070/3: Squamous cell carcinoma, NOS	8070/3: Squamous cell carcinoma, NOS	Blank(s)	Blank(s)	Blank(s)	88	88	N/A	Blank(s)	Blank(s)	Blank(s)	Blank(s)	Blank(s)	Blank(s)	Recode scheme not yet available	Recode scheme not yet available	Recode scheme not yet available	Blank(s)	Blank(s)	Blank(s)	Unstaged	Blank(s)	Blank(s)	Blank(s)	Blank(s)	Blank(s)	No radiation and/or cancer-directed surgery	Not recommended	Beam radiation	Blank(s)	Blank(s)	Blank(s)	2	Blank(s)	Blank(s)	Blank(s)	Blank(s)	Blank(s)	Blank(s)
1992	Black	Female	Esophagus	Malignant	C15.0-Cervical esophagus	150	8070	Unknown	Not a paired site	Positive histology	8070/3: Squamous cell carcinoma, NOS	8070/3: Squamous cell carcinoma, NOS	Blank(s)	Blank(s)	Blank(s)	88	88	N/A	Blank(s)	Blank(s)	Blank(s)	Blank(s)	Blank(s)	Blank(s)	Recode scheme not yet available	Recode scheme not yet available	Recode scheme not yet available	Blank(s)	Blank(s)	Blank(s)	Regional	Blank(s)	Blank(s)	Blank(s)	Blank(s)	Blank(s)	No radiation and/or cancer-directed surgery	Not recommended	Beam radiation	Blank(s)	Blank(s)	Blank(s)	1	Blank(s)	Blank(s)	Blank(s)	Blank(s)	Blank(s)	Blank(s)
1990	Black	Male	Esophagus	Malignant	C15.3-Upper third of esophagus	153	8070	Unknown	Not a paired site	Positive exfoliative cytology, no positive histology	8070/3: Squamous cell carcinoma, NOS	8070/3: Squamous cell carcinoma, NOS	Blank(s)	Blank(s)	Blank(s)	88	88	N/A	Blank(s)	Blank(s)	Blank(s)	Blank(s)	Blank(s)	Blank(s)	Recode scheme not yet available	Recode scheme not yet available	Recode scheme not yet available	Blank(s)	Blank(s)	Blank(s)	Regional	Blank(s)	Blank(s)	Blank(s)	Blank(s)	Blank(s)	No radiation and/or cancer-directed surgery	Not recommended	Beam radiation	Blank(s)	Blank(s)	Blank(s)	0	Blank(s)	Blank(s)	Blank(s)	Blank(s)	Blank(s)	Blank(s)
1989	Black	Male	Esophagus	Malignant	C15.3-Upper third of esophagus	153	8070	Unknown	Not a paired site	Positive histology	8070/3: Squamous cell carcinoma, NOS	8070/3: Squamous cell carcinoma, NOS	Blank(s)	Blank(s)	Blank(s)	88	88	N/A	Blank(s)	Blank(s)	Blank(s)	Blank(s)	Blank(s)	Blank(s)	Recode scheme not yet available	Recode scheme not yet available	Recode scheme not yet available	Blank(s)	Blank(s)	Blank(s)	Unstaged	Blank(s)	Blank(s)	Blank(s)	Blank(s)	Blank(s)	No radiation and/or cancer-directed surgery	Recommended but not performed, unknown reason	Beam radiation	Blank(s)	Blank(s)	Blank(s)	2	Blank(s)	Blank(s)	Blank(s)	Blank(s)	Blank(s)	Blank(s)
1991	White	Male	Esophagus	Malignant	C15.3-Upper third of esophagus	153	8070	Unknown	Not a paired site	Positive histology	8070/3: Squamous cell carcinoma, NOS	8070/3: Squamous cell carcinoma, NOS	Blank(s)	Blank(s)	Blank(s)	88	88	N/A	Blank(s)	Blank(s)	Blank(s)	Blank(s)	Blank(s)	Blank(s)	Recode scheme not yet available	Recode scheme not yet available	Recode scheme not yet available	Blank(s)	Blank(s)	Blank(s)	Regional	Blank(s)	Blank(s)	Blank(s)	Blank(s)	Blank(s)	No radiation and/or cancer-directed surgery	Not recommended	Beam radiation	Blank(s)	Blank(s)	Blank(s)	2	Blank(s)	Blank(s)	Blank(s)	Blank(s)	Blank(s)	Blank(s)
1991	White	Female	Esophagus	Malignant	C15.0-Cervical esophagus	150	8070	Poorly differentiated; Grade III	Not a paired site	Positive histology	8070/3: Squamous cell carcinoma, NOS	8070/3: Squamous cell carcinoma, NOS	Blank(s)	Blank(s)	Blank(s)	88	88	N/A	Blank(s)	Blank(s)	Blank(s)	Blank(s)	Blank(s)	Blank(s)	Recode scheme not yet available	Recode scheme not yet available	Recode scheme not yet available	Blank(s)	Blank(s)	Blank(s)	Regional	Blank(s)	Blank(s)	Blank(s)	Blank(s)	Blank(s)	No radiation and/or cancer-directed surgery	Surgery performed	None	Blank(s)	Blank(s)	Blank(s)	40	Blank(s)	Blank(s)	Blank(s)	Blank(s)	Blank(s)	Blank(s)
1991	Black	Male	Esophagus	Malignant	C15.3-Upper third of esophagus	153	8070	Moderately differentiated; Grade II	Not a paired site	Positive histology	8070/3: Squamous cell carcinoma, NOS	8070/3: Squamous cell carcinoma, NOS	Blank(s)	Blank(s)	Blank(s)	88	88	N/A	Blank(s)	Blank(s)	Blank(s)	Blank(s)	Blank(s)	Blank(s)	Recode scheme not yet available	Recode scheme not yet available	Recode scheme not yet available	Blank(s)	Blank(s)	Blank(s)	Localized	Blank(s)	Blank(s)	Blank(s)	Blank(s)	Blank(s)	Radiation prior to surgery	Surgery performed	Beam radiation	Blank(s)	Blank(s)	Blank(s)	90	Blank(s)	Blank(s)	Blank(s)	Blank(s)	Blank(s)	Blank(s)
1988	White	Female	Esophagus	Malignant	C15.3-Upper third of esophagus	153	8140	Poorly differentiated; Grade III	Not a paired site	Positive histology	8140/3: Adenocarcinoma, NOS	8140/3: Adenocarcinoma, NOS	Blank(s)	Blank(s)	Blank(s)	88	88	N/A	Blank(s)	Blank(s)	Blank(s)	Blank(s)	Blank(s)	Blank(s)	Recode scheme not yet available	Recode scheme not yet available	Recode scheme not yet available	Blank(s)	Blank(s)	Blank(s)	Unstaged	Blank(s)	Blank(s)	Blank(s)	Blank(s)	Blank(s)	No radiation and/or cancer-directed surgery	Not recommended	Beam radiation	Blank(s)	Blank(s)	Blank(s)	1	Blank(s)	Blank(s)	Blank(s)	Blank(s)	Blank(s)	Blank(s)
1989	White	Female	Esophagus	Malignant	C15.3-Upper third of esophagus	153	8070	Moderately differentiated; Grade II	Not a paired site	Positive histology	8070/3: Squamous cell carcinoma, NOS	8070/3: Squamous cell carcinoma, NOS	Blank(s)	Blank(s)	Blank(s)	88	88	N/A	Blank(s)	Blank(s)	Blank(s)	Blank(s)	Blank(s)	Blank(s)	Recode scheme not yet available	Recode scheme not yet available	Recode scheme not yet available	Blank(s)	Blank(s)	Blank(s)	Unstaged	Blank(s)	Blank(s)	Blank(s)	Blank(s)	Blank(s)	No radiation and/or cancer-directed surgery	Not recommended	Beam radiation	Blank(s)	Blank(s)	Blank(s)	2	Blank(s)	Blank(s)	Blank(s)	Blank(s)	Blank(s)	Blank(s)
1989	White	Male	Esophagus	Malignant	C15.0-Cervical esophagus	150	8070	Unknown	Not a paired site	Positive histology	8070/3: Squamous cell carcinoma, NOS	8070/3: Squamous cell carcinoma, NOS	Blank(s)	Blank(s)	Blank(s)	88	88	N/A	Blank(s)	Blank(s)	Blank(s)	Blank(s)	Blank(s)	Blank(s)	Recode scheme not yet available	Recode scheme not yet available	Recode scheme not yet available	Blank(s)	Blank(s)	Blank(s)	Regional	Blank(s)	Blank(s)	Blank(s)	Blank(s)	Blank(s)	No radiation and/or cancer-directed surgery	Not recommended	Beam radiation	Blank(s)	Blank(s)	Blank(s)	2	Blank(s)	Blank(s)	Blank(s)	Blank(s)	Blank(s)	Blank(s)
1989	White	Male	Esophagus	Malignant	C15.0-Cervical esophagus	150	8070	Poorly differentiated; Grade III	Not a paired site	Positive histology	8070/3: Squamous cell carcinoma, NOS	8070/3: Squamous cell carcinoma, NOS	Blank(s)	Blank(s)	Blank(s)	88	88	N/A	Blank(s)	Blank(s)	Blank(s)	Blank(s)	Blank(s)	Blank(s)	Recode scheme not yet available	Recode scheme not yet available	Recode scheme not yet available	Blank(s)	Blank(s)	Blank(s)	Localized	Blank(s)	Blank(s)	Blank(s)	Blank(s)	Blank(s)	No radiation and/or cancer-directed surgery	Not recommended	Beam radiation	Blank(s)	Blank(s)	Blank(s)	2	Blank(s)	Blank(s)	Blank(s)	Blank(s)	Blank(s)	Blank(s)
1992	White	Female	Esophagus	Malignant	C15.3-Upper third of esophagus	153	8070	Poorly differentiated; Grade III	Not a paired site	Positive histology	8070/3: Squamous cell carcinoma, NOS	8070/3: Squamous cell carcinoma, NOS	Blank(s)	Blank(s)	Blank(s)	88	88	N/A	Blank(s)	Blank(s)	Blank(s)	Blank(s)	Blank(s)	Blank(s)	Recode scheme not yet available	Recode scheme not yet available	Recode scheme not yet available	Blank(s)	Blank(s)	Blank(s)	Localized	Blank(s)	Blank(s)	Blank(s)	Blank(s)	Blank(s)	Radiation prior to surgery	Surgery performed	Beam radiation	Blank(s)	Blank(s)	Blank(s)	40	Blank(s)	Blank(s)	Blank(s)	Blank(s)	Blank(s)	Blank(s)
1995	White	Male	Esophagus	Malignant	C15.3-Upper third of esophagus	153	8070	Moderately differentiated; Grade II	Not a paired site	Positive histology	8070/3: Squamous cell carcinoma, NOS	8070/3: Squamous cell carcinoma, NOS	Blank(s)	Blank(s)	Blank(s)	88	88	N/A	Blank(s)	Blank(s)	Blank(s)	Blank(s)	Blank(s)	Blank(s)	Recode scheme not yet available	Recode scheme not yet available	Recode scheme not yet available	Blank(s)	Blank(s)	Blank(s)	Regional	Blank(s)	Regional by direct extension only	Blank(s)	Blank(s)	Blank(s)	No radiation and/or cancer-directed surgery	Not recommended	Beam radiation	Blank(s)	Blank(s)	Blank(s)	2	Blank(s)	Blank(s)	Blank(s)	Blank(s)	Blank(s)	Blank(s)
1994	White	Male	Esophagus	Malignant	C15.0-Cervical esophagus	150	8070	Poorly differentiated; Grade III	Not a paired site	Positive histology	8070/3: Squamous cell carcinoma, NOS	8070/3: Squamous cell carcinoma, NOS	Blank(s)	Blank(s)	Blank(s)	88	88	N/A	Blank(s)	Blank(s)	Blank(s)	Blank(s)	Blank(s)	Blank(s)	Recode scheme not yet available	Recode scheme not yet available	Recode scheme not yet available	Blank(s)	Blank(s)	Blank(s)	Regional	Blank(s)	Blank(s)	Blank(s)	Blank(s)	Blank(s)	Radiation after surgery	Surgery performed	Beam radiation	Blank(s)	Blank(s)	Blank(s)	60	Blank(s)	Blank(s)	Blank(s)	Blank(s)	Blank(s)	Blank(s)
1994	Black	Female	Esophagus	Malignant	C15.0-Cervical esophagus	150	8070	Undifferentiated; anaplastic; Grade IV	Not a paired site	Positive histology	8070/3: Squamous cell carcinoma, NOS	8070/3: Squamous cell carcinoma, NOS	Blank(s)	Blank(s)	Blank(s)	88	88	N/A	Blank(s)	Blank(s)	Blank(s)	Blank(s)	Blank(s)	Blank(s)	Recode scheme not yet available	Recode scheme not yet available	Recode scheme not yet available	Blank(s)	Blank(s)	Blank(s)	Regional	Blank(s)	Blank(s)	Blank(s)	Blank(s)	Blank(s)	No radiation and/or cancer-directed surgery	Not recommended, contraindicated due to other cond; autopsy only (1973-2002)	Beam radiation	Blank(s)	Blank(s)	Blank(s)	0	Blank(s)	Blank(s)	Blank(s)	Blank(s)	Blank(s)	Blank(s)
1993	Black	Male	Esophagus	Malignant	C15.0-Cervical esophagus	150	8070	Unknown	Not a paired site	Positive histology	8070/3: Squamous cell carcinoma, NOS	8070/3: Squamous cell carcinoma, NOS	Blank(s)	Blank(s)	Blank(s)	88	88	N/A	Blank(s)	Blank(s)	Blank(s)	Blank(s)	Blank(s)	Blank(s)	Recode scheme not yet available	Recode scheme not yet available	Recode scheme not yet available	Blank(s)	Blank(s)	Blank(s)	Distant	Blank(s)	Blank(s)	Blank(s)	Blank(s)	Blank(s)	Radiation after surgery	Surgery performed	Beam radiation	Blank(s)	Blank(s)	Blank(s)	80	Blank(s)	Blank(s)	Blank(s)	Blank(s)	Blank(s)	Blank(s)
1994	White	Male	Esophagus	Malignant	C15.3-Upper third of esophagus	153	8070	Well differentiated; Grade I	Not a paired site	Positive histology	8070/3: Squamous cell carcinoma, NOS	8070/3: Squamous cell carcinoma, NOS	Blank(s)	Blank(s)	Blank(s)	88	88	N/A	Blank(s)	Blank(s)	Blank(s)	Blank(s)	Blank(s)	Blank(s)	Recode scheme not yet available	Recode scheme not yet available	Recode scheme not yet available	Blank(s)	Blank(s)	Blank(s)	Localized	Blank(s)	Blank(s)	Blank(s)	Blank(s)	Blank(s)	No radiation and/or cancer-directed surgery	Not recommended	Beam radiation	Blank(s)	Blank(s)	Blank(s)	2	Blank(s)	Blank(s)	Blank(s)	Blank(s)	Blank(s)	Blank(s)
1992	White	Male	Esophagus	Malignant	C15.0-Cervical esophagus	150	8070	Undifferentiated; anaplastic; Grade IV	Not a paired site	Positive histology	8070/3: Squamous cell carcinoma, NOS	8070/3: Squamous cell carcinoma, NOS	Blank(s)	Blank(s)	Blank(s)	88	88	N/A	Blank(s)	Blank(s)	Blank(s)	Blank(s)	Blank(s)	Blank(s)	Recode scheme not yet available	Recode scheme not yet available	Recode scheme not yet available	Blank(s)	Blank(s)	Blank(s)	Distant	Blank(s)	Blank(s)	Blank(s)	Blank(s)	Blank(s)	No radiation and/or cancer-directed surgery	Not recommended	Beam radiation	Blank(s)	Blank(s)	Blank(s)	2	Blank(s)	Blank(s)	Blank(s)	Blank(s)	Blank(s)	Blank(s)
1995	Other (American Indian/AK Native, Asian/Pacific Islander)	Female	Esophagus	Malignant	C15.3-Upper third of esophagus	153	8070	Moderately differentiated; Grade II	Not a paired site	Positive histology	8070/3: Squamous cell carcinoma, NOS	8070/3: Squamous cell carcinoma, NOS	Blank(s)	Blank(s)	Blank(s)	88	88	N/A	Blank(s)	Blank(s)	Blank(s)	Blank(s)	Blank(s)	Blank(s)	Recode scheme not yet available	Recode scheme not yet available	Recode scheme not yet available	Blank(s)	Blank(s)	Blank(s)	Regional	Blank(s)	Regional lymph nodes involved only	Blank(s)	Blank(s)	Blank(s)	No radiation and/or cancer-directed surgery	Not recommended	Beam radiation	Blank(s)	Blank(s)	Blank(s)	2	Blank(s)	Blank(s)	Blank(s)	Blank(s)	Blank(s)	Blank(s)
1995	Black	Female	Esophagus	Malignant	C15.3-Upper third of esophagus	153	8070	Unknown	Not a paired site	Positive histology	8070/3: Squamous cell carcinoma, NOS	8070/3: Squamous cell carcinoma, NOS	Blank(s)	Blank(s)	Blank(s)	88	88	N/A	Blank(s)	Blank(s)	Blank(s)	Blank(s)	Blank(s)	Blank(s)	Recode scheme not yet available	Recode scheme not yet available	Recode scheme not yet available	Blank(s)	Blank(s)	Blank(s)	Unstaged	Blank(s)	Unknown/unstaged/unspecified/DCO	Blank(s)	Blank(s)	Blank(s)	No radiation and/or cancer-directed surgery	Not recommended	Beam radiation	Blank(s)	Blank(s)	Blank(s)	2	Blank(s)	Blank(s)	Blank(s)	Blank(s)	Blank(s)	Blank(s)
1994	White	Female	Esophagus	Malignant	C15.3-Upper third of esophagus	153	8070	Unknown	Not a paired site	Positive histology	8070/3: Squamous cell carcinoma, NOS	8070/3: Squamous cell carcinoma, NOS	Blank(s)	Blank(s)	Blank(s)	88	88	N/A	Blank(s)	Blank(s)	Blank(s)	Blank(s)	Blank(s)	Blank(s)	Recode scheme not yet available	Recode scheme not yet available	Recode scheme not yet available	Blank(s)	Blank(s)	Blank(s)	Unstaged	Blank(s)	Blank(s)	Blank(s)	Blank(s)	Blank(s)	No radiation and/or cancer-directed surgery	Not recommended, contraindicated due to other cond; autopsy only (1973-2002)	None	Blank(s)	Blank(s)	Blank(s)	2	Blank(s)	Blank(s)	Blank(s)	Blank(s)	Blank(s)	Blank(s)
1992	White	Female	Esophagus	Malignant	C15.0-Cervical esophagus	150	8010	Unknown	Not a paired site	Direct visualization without microscopic confirmation	8010/3: Carcinoma, NOS	8010/3: Carcinoma, NOS	Blank(s)	Blank(s)	Blank(s)	88	88	N/A	Blank(s)	Blank(s)	Blank(s)	Blank(s)	Blank(s)	Blank(s)	Recode scheme not yet available	Recode scheme not yet available	Recode scheme not yet available	Blank(s)	Blank(s)	Blank(s)	Localized	Blank(s)	Blank(s)	Blank(s)	Blank(s)	Blank(s)	No radiation and/or cancer-directed surgery	Not recommended	None	Blank(s)	Blank(s)	Blank(s)	0	Blank(s)	Blank(s)	Blank(s)	Blank(s)	Blank(s)	Blank(s)
1992	Other (American Indian/AK Native, Asian/Pacific Islander)	Male	Esophagus	Malignant	C15.3-Upper third of esophagus	153	8140	Poorly differentiated; Grade III	Not a paired site	Positive exfoliative cytology, no positive histology	8140/3: Adenocarcinoma, NOS	8140/3: Adenocarcinoma, NOS	Blank(s)	Blank(s)	Blank(s)	88	88	N/A	Blank(s)	Blank(s)	Blank(s)	Blank(s)	Blank(s)	Blank(s)	Recode scheme not yet available	Recode scheme not yet available	Recode scheme not yet available	Blank(s)	Blank(s)	Blank(s)	Unstaged	Blank(s)	Blank(s)	Blank(s)	Blank(s)	Blank(s)	No radiation and/or cancer-directed surgery	Not recommended	None	Blank(s)	Blank(s)	Blank(s)	0	Blank(s)	Blank(s)	Blank(s)	Blank(s)	Blank(s)	Blank(s)
1993	White	Male	Esophagus	Malignant	C15.0-Cervical esophagus	150	8070	Poorly differentiated; Grade III	Not a paired site	Positive histology	8070/3: Squamous cell carcinoma, NOS	8070/3: Squamous cell carcinoma, NOS	Blank(s)	Blank(s)	Blank(s)	88	88	N/A	Blank(s)	Blank(s)	Blank(s)	Blank(s)	Blank(s)	Blank(s)	Recode scheme not yet available	Recode scheme not yet available	Recode scheme not yet available	Blank(s)	Blank(s)	Blank(s)	Localized	Blank(s)	Blank(s)	Blank(s)	Blank(s)	Blank(s)	Radiation after surgery	Surgery performed	Beam radiation	Blank(s)	Blank(s)	Blank(s)	40	Blank(s)	Blank(s)	Blank(s)	Blank(s)	Blank(s)	Blank(s)
1995	White	Female	Esophagus	Malignant	C15.0-Cervical esophagus	150	8240	Unknown	Not a paired site	Positive histology	8240/3: Carcinoid tumor, NOS	8240/3: Carcinoid tumor, NOS	Blank(s)	Blank(s)	Blank(s)	88	88	N/A	Blank(s)	Blank(s)	Blank(s)	Blank(s)	Blank(s)	Blank(s)	Recode scheme not yet available	Recode scheme not yet available	Recode scheme not yet available	Blank(s)	Blank(s)	Blank(s)	Localized	Blank(s)	Localized only	Blank(s)	Blank(s)	Blank(s)	No radiation and/or cancer-directed surgery	Surgery performed	None	Blank(s)	Blank(s)	Blank(s)	40	Blank(s)	Blank(s)	Blank(s)	Blank(s)	Blank(s)	Blank(s)
1994	White	Male	Esophagus	Malignant	C15.3-Upper third of esophagus	153	8070	Poorly differentiated; Grade III	Not a paired site	Positive histology	8070/3: Squamous cell carcinoma, NOS	8070/3: Squamous cell carcinoma, NOS	Blank(s)	Blank(s)	Blank(s)	88	88	N/A	Blank(s)	Blank(s)	Blank(s)	Blank(s)	Blank(s)	Blank(s)	Recode scheme not yet available	Recode scheme not yet available	Recode scheme not yet available	Blank(s)	Blank(s)	Blank(s)	Regional	Blank(s)	Blank(s)	Blank(s)	Blank(s)	Blank(s)	No radiation and/or cancer-directed surgery	Not recommended	Beam radiation	Blank(s)	Blank(s)	Blank(s)	2	Blank(s)	Blank(s)	Blank(s)	Blank(s)	Blank(s)	Blank(s)
1993	Black	Male	Esophagus	Malignant	C15.3-Upper third of esophagus	153	8070	Poorly differentiated; Grade III	Not a paired site	Positive histology	8070/3: Squamous cell carcinoma, NOS	8070/3: Squamous cell carcinoma, NOS	Blank(s)	Blank(s)	Blank(s)	88	88	N/A	Blank(s)	Blank(s)	Blank(s)	Blank(s)	Blank(s)	Blank(s)	Recode scheme not yet available	Recode scheme not yet available	Recode scheme not yet available	Blank(s)	Blank(s)	Blank(s)	Regional	Blank(s)	Blank(s)	Blank(s)	Blank(s)	Blank(s)	No radiation and/or cancer-directed surgery	Not recommended	Beam radiation	Blank(s)	Blank(s)	Blank(s)	2	Blank(s)	Blank(s)	Blank(s)	Blank(s)	Blank(s)	Blank(s)
1993	White	Male	Esophagus	Malignant	C15.3-Upper third of esophagus	153	8010	Poorly differentiated; Grade III	Not a paired site	Positive histology	8010/3: Carcinoma, NOS	8010/3: Carcinoma, NOS	Blank(s)	Blank(s)	Blank(s)	88	88	N/A	Blank(s)	Blank(s)	Blank(s)	Blank(s)	Blank(s)	Blank(s)	Recode scheme not yet available	Recode scheme not yet available	Recode scheme not yet available	Blank(s)	Blank(s)	Blank(s)	Localized	Blank(s)	Blank(s)	Blank(s)	Blank(s)	Blank(s)	No radiation and/or cancer-directed surgery	Not recommended	Beam radiation	Blank(s)	Blank(s)	Blank(s)	2	Blank(s)	Blank(s)	Blank(s)	Blank(s)	Blank(s)	Blank(s)
1993	White	Male	Esophagus	Malignant	C15.3-Upper third of esophagus	153	8070	Unknown	Not a paired site	Positive histology	8070/3: Squamous cell carcinoma, NOS	8070/3: Squamous cell carcinoma, NOS	Blank(s)	Blank(s)	Blank(s)	88	88	N/A	Blank(s)	Blank(s)	Blank(s)	Blank(s)	Blank(s)	Blank(s)	Recode scheme not yet available	Recode scheme not yet available	Recode scheme not yet available	Blank(s)	Blank(s)	Blank(s)	Regional	Blank(s)	Blank(s)	Blank(s)	Blank(s)	Blank(s)	No radiation and/or cancer-directed surgery	Not recommended	Beam radiation	Blank(s)	Blank(s)	Blank(s)	2	Blank(s)	Blank(s)	Blank(s)	Blank(s)	Blank(s)	Blank(s)
1995	White	Male	Esophagus	Malignant	C15.3-Upper third of esophagus	153	8070	Moderately differentiated; Grade II	Not a paired site	Positive histology	8070/3: Squamous cell carcinoma, NOS	8070/3: Squamous cell carcinoma, NOS	Blank(s)	Blank(s)	Blank(s)	88	88	N/A	Blank(s)	Blank(s)	Blank(s)	Blank(s)	Blank(s)	Blank(s)	Recode scheme not yet available	Recode scheme not yet available	Recode scheme not yet available	Blank(s)	Blank(s)	Blank(s)	Distant	Blank(s)	Distant site(s)/node(s) involved	Blank(s)	Blank(s)	Blank(s)	No radiation and/or cancer-directed surgery	Not recommended	None	Blank(s)	Blank(s)	Blank(s)	2	Blank(s)	Blank(s)	Blank(s)	Blank(s)	Blank(s)	Blank(s)
1994	White	Male	Esophagus	Malignant	C15.3-Upper third of esophagus	153	8070	Poorly differentiated; Grade III	Not a paired site	Positive histology	8070/3: Squamous cell carcinoma, NOS	8070/3: Squamous cell carcinoma, NOS	Blank(s)	Blank(s)	Blank(s)	88	88	N/A	Blank(s)	Blank(s)	Blank(s)	Blank(s)	Blank(s)	Blank(s)	Recode scheme not yet available	Recode scheme not yet available	Recode scheme not yet available	Blank(s)	Blank(s)	Blank(s)	Localized	Blank(s)	Blank(s)	Blank(s)	Blank(s)	Blank(s)	No radiation and/or cancer-directed surgery	Not recommended	Beam radiation	Blank(s)	Blank(s)	Blank(s)	2	Blank(s)	Blank(s)	Blank(s)	Blank(s)	Blank(s)	Blank(s)
1993	Black	Male	Esophagus	Malignant	C15.0-Cervical esophagus	150	8070	Unknown	Not a paired site	Positive histology	8070/3: Squamous cell carcinoma, NOS	8070/3: Squamous cell carcinoma, NOS	Blank(s)	Blank(s)	Blank(s)	88	88	N/A	Blank(s)	Blank(s)	Blank(s)	Blank(s)	Blank(s)	Blank(s)	Recode scheme not yet available	Recode scheme not yet available	Recode scheme not yet available	Blank(s)	Blank(s)	Blank(s)	Regional	Blank(s)	Blank(s)	Blank(s)	Blank(s)	Blank(s)	Radiation after surgery	Surgery performed	Beam radiation	Blank(s)	Blank(s)	Blank(s)	60	Blank(s)	Blank(s)	Blank(s)	Blank(s)	Blank(s)	Blank(s)
1993	Other (American Indian/AK Native, Asian/Pacific Islander)	Male	Esophagus	Malignant	C15.3-Upper third of esophagus	153	8070	Unknown	Not a paired site	Positive histology	8070/3: Squamous cell carcinoma, NOS	8070/3: Squamous cell carcinoma, NOS	Blank(s)	Blank(s)	Blank(s)	88	88	N/A	Blank(s)	Blank(s)	Blank(s)	Blank(s)	Blank(s)	Blank(s)	Recode scheme not yet available	Recode scheme not yet available	Recode scheme not yet available	Blank(s)	Blank(s)	Blank(s)	Regional	Blank(s)	Blank(s)	Blank(s)	Blank(s)	Blank(s)	No radiation and/or cancer-directed surgery	Not recommended	Combination of beam with implants or isotopes	Blank(s)	Blank(s)	Blank(s)	2	Blank(s)	Blank(s)	Blank(s)	Blank(s)	Blank(s)	Blank(s)
1993	White	Male	Esophagus	Malignant	C15.0-Cervical esophagus	150	8070	Unknown	Not a paired site	Positive histology	8070/3: Squamous cell carcinoma, NOS	8070/3: Squamous cell carcinoma, NOS	Blank(s)	Blank(s)	Blank(s)	88	88	N/A	Blank(s)	Blank(s)	Blank(s)	Blank(s)	Blank(s)	Blank(s)	Recode scheme not yet available	Recode scheme not yet available	Recode scheme not yet available	Blank(s)	Blank(s)	Blank(s)	Regional	Blank(s)	Blank(s)	Blank(s)	Blank(s)	Blank(s)	No radiation and/or cancer-directed surgery	Not recommended	Beam radiation	Blank(s)	Blank(s)	Blank(s)	2	Blank(s)	Blank(s)	Blank(s)	Blank(s)	Blank(s)	Blank(s)
1994	White	Female	Esophagus	Malignant	C15.0-Cervical esophagus	150	8070	Undifferentiated; anaplastic; Grade IV	Not a paired site	Positive histology	8070/3: Squamous cell carcinoma, NOS	8070/3: Squamous cell carcinoma, NOS	Blank(s)	Blank(s)	Blank(s)	88	88	N/A	Blank(s)	Blank(s)	Blank(s)	Blank(s)	Blank(s)	Blank(s)	Recode scheme not yet available	Recode scheme not yet available	Recode scheme not yet available	Blank(s)	Blank(s)	Blank(s)	Localized	Blank(s)	Blank(s)	Blank(s)	Blank(s)	Blank(s)	No radiation and/or cancer-directed surgery	Not recommended	Beam radiation	Blank(s)	Blank(s)	Blank(s)	2	Blank(s)	Blank(s)	Blank(s)	Blank(s)	Blank(s)	Blank(s)
1994	White	Male	Esophagus	Malignant	C15.3-Upper third of esophagus	153	8070	Moderately differentiated; Grade II	Not a paired site	Positive histology	8070/3: Squamous cell carcinoma, NOS	8070/3: Squamous cell carcinoma, NOS	Blank(s)	Blank(s)	Blank(s)	88	88	N/A	Blank(s)	Blank(s)	Blank(s)	Blank(s)	Blank(s)	Blank(s)	Recode scheme not yet available	Recode scheme not yet available	Recode scheme not yet available	Blank(s)	Blank(s)	Blank(s)	Localized	Blank(s)	Blank(s)	Blank(s)	Blank(s)	Blank(s)	No radiation and/or cancer-directed surgery	Not recommended	Beam radiation	Blank(s)	Blank(s)	Blank(s)	2	Blank(s)	Blank(s)	Blank(s)	Blank(s)	Blank(s)	Blank(s)
1994	White	Male	Esophagus	Malignant	C15.0-Cervical esophagus	150	8094	Unknown	Not a paired site	Positive histology	8094/3: Basosquamous carcinoma	8094/3: Basosquamous carcinoma	Blank(s)	Blank(s)	Blank(s)	88	88	N/A	Blank(s)	Blank(s)	Blank(s)	Blank(s)	Blank(s)	Blank(s)	Recode scheme not yet available	Recode scheme not yet available	Recode scheme not yet available	Blank(s)	Blank(s)	Blank(s)	Distant	Blank(s)	Blank(s)	Blank(s)	Blank(s)	Blank(s)	No radiation and/or cancer-directed surgery	Not recommended	Beam radiation	Blank(s)	Blank(s)	Blank(s)	2	Blank(s)	Blank(s)	Blank(s)	Blank(s)	Blank(s)	Blank(s)
1993	Other (American Indian/AK Native, Asian/Pacific Islander)	Female	Esophagus	Malignant	C15.3-Upper third of esophagus	153	8070	Moderately differentiated; Grade II	Not a paired site	Positive histology	8070/3: Squamous cell carcinoma, NOS	8070/3: Squamous cell carcinoma, NOS	Blank(s)	Blank(s)	Blank(s)	88	88	N/A	Blank(s)	Blank(s)	Blank(s)	Blank(s)	Blank(s)	Blank(s)	Recode scheme not yet available	Recode scheme not yet available	Recode scheme not yet available	Blank(s)	Blank(s)	Blank(s)	Regional	Blank(s)	Blank(s)	Blank(s)	Blank(s)	Blank(s)	No radiation and/or cancer-directed surgery	Not recommended	Beam radiation	Blank(s)	Blank(s)	Blank(s)	2	Blank(s)	Blank(s)	Blank(s)	Blank(s)	Blank(s)	Blank(s)
1995	Other (American Indian/AK Native, Asian/Pacific Islander)	Male	Esophagus	Malignant	C15.3-Upper third of esophagus	153	8070	Moderately differentiated; Grade II	Not a paired site	Positive histology	8070/3: Squamous cell carcinoma, NOS	8070/3: Squamous cell carcinoma, NOS	Blank(s)	Blank(s)	Blank(s)	88	88	N/A	Blank(s)	Blank(s)	Blank(s)	Blank(s)	Blank(s)	Blank(s)	Recode scheme not yet available	Recode scheme not yet available	Recode scheme not yet available	Blank(s)	Blank(s)	Blank(s)	Distant	Blank(s)	Distant site(s)/node(s) involved	Blank(s)	Blank(s)	Blank(s)	No radiation and/or cancer-directed surgery	Not recommended	Beam radiation	Blank(s)	Blank(s)	Blank(s)	2	Blank(s)	Blank(s)	Blank(s)	Blank(s)	Blank(s)	Blank(s)
1994	Other (American Indian/AK Native, Asian/Pacific Islander)	Male	Esophagus	Malignant	C15.0-Cervical esophagus	150	8070	Poorly differentiated; Grade III	Not a paired site	Positive histology	8070/3: Squamous cell carcinoma, NOS	8070/3: Squamous cell carcinoma, NOS	Blank(s)	Blank(s)	Blank(s)	88	88	N/A	Blank(s)	Blank(s)	Blank(s)	Blank(s)	Blank(s)	Blank(s)	Recode scheme not yet available	Recode scheme not yet available	Recode scheme not yet available	Blank(s)	Blank(s)	Blank(s)	Distant	Blank(s)	Blank(s)	Blank(s)	Blank(s)	Blank(s)	No radiation and/or cancer-directed surgery	Not recommended	None	Blank(s)	Blank(s)	Blank(s)	1	Blank(s)	Blank(s)	Blank(s)	Blank(s)	Blank(s)	Blank(s)
1992	White	Female	Esophagus	Malignant	C15.3-Upper third of esophagus	153	8010	Poorly differentiated; Grade III	Not a paired site	Positive histology	8010/3: Carcinoma, NOS	8010/3: Carcinoma, NOS	Blank(s)	Blank(s)	Blank(s)	88	88	N/A	Blank(s)	Blank(s)	Blank(s)	Blank(s)	Blank(s)	Blank(s)	Recode scheme not yet available	Recode scheme not yet available	Recode scheme not yet available	Blank(s)	Blank(s)	Blank(s)	Distant	Blank(s)	Blank(s)	Blank(s)	Blank(s)	Blank(s)	No radiation and/or cancer-directed surgery	Not recommended	Beam radiation	Blank(s)	Blank(s)	Blank(s)	2	Blank(s)	Blank(s)	Blank(s)	Blank(s)	Blank(s)	Blank(s)
1994	White	Male	Esophagus	Malignant	C15.3-Upper third of esophagus	153	8070	Moderately differentiated; Grade II	Not a paired site	Positive histology	8070/3: Squamous cell carcinoma, NOS	8070/3: Squamous cell carcinoma, NOS	Blank(s)	Blank(s)	Blank(s)	88	88	N/A	Blank(s)	Blank(s)	Blank(s)	Blank(s)	Blank(s)	Blank(s)	Recode scheme not yet available	Recode scheme not yet available	Recode scheme not yet available	Blank(s)	Blank(s)	Blank(s)	Regional	Blank(s)	Blank(s)	Blank(s)	Blank(s)	Blank(s)	No radiation and/or cancer-directed surgery	Not recommended	Beam radiation	Blank(s)	Blank(s)	Blank(s)	2	Blank(s)	Blank(s)	Blank(s)	Blank(s)	Blank(s)	Blank(s)
1992	White	Female	Esophagus	Malignant	C15.0-Cervical esophagus	150	8070	Moderately differentiated; Grade II	Not a paired site	Positive histology	8070/3: Squamous cell carcinoma, NOS	8070/3: Squamous cell carcinoma, NOS	Blank(s)	Blank(s)	Blank(s)	88	88	N/A	Blank(s)	Blank(s)	Blank(s)	Blank(s)	Blank(s)	Blank(s)	Recode scheme not yet available	Recode scheme not yet available	Recode scheme not yet available	Blank(s)	Blank(s)	Blank(s)	Regional	Blank(s)	Blank(s)	Blank(s)	Blank(s)	Blank(s)	No radiation and/or cancer-directed surgery	Not recommended	None	Blank(s)	Blank(s)	Blank(s)	2	Blank(s)	Blank(s)	Blank(s)	Blank(s)	Blank(s)	Blank(s)
1992	White	Female	Esophagus	Malignant	C15.3-Upper third of esophagus	153	8070	Unknown	Not a paired site	Positive histology	8070/3: Squamous cell carcinoma, NOS	8070/3: Squamous cell carcinoma, NOS	Blank(s)	Blank(s)	Blank(s)	88	88	N/A	Blank(s)	Blank(s)	Blank(s)	Blank(s)	Blank(s)	Blank(s)	Recode scheme not yet available	Recode scheme not yet available	Recode scheme not yet available	Blank(s)	Blank(s)	Blank(s)	Regional	Blank(s)	Blank(s)	Blank(s)	Blank(s)	Blank(s)	No radiation and/or cancer-directed surgery	Not recommended	Beam radiation	Blank(s)	Blank(s)	Blank(s)	2	Blank(s)	Blank(s)	Blank(s)	Blank(s)	Blank(s)	Blank(s)
1996	Black	Male	Esophagus	Malignant	C15.3-Upper third of esophagus	153	8070	Moderately differentiated; Grade II	Not a paired site	Positive histology	8070/3: Squamous cell carcinoma, NOS	8070/3: Squamous cell carcinoma, NOS	Blank(s)	Blank(s)	Blank(s)	88	88	N/A	Blank(s)	Blank(s)	Blank(s)	Blank(s)	Blank(s)	Blank(s)	Recode scheme not yet available	Recode scheme not yet available	Recode scheme not yet available	Blank(s)	Blank(s)	Blank(s)	Distant	Blank(s)	Distant site(s)/node(s) involved	Blank(s)	Blank(s)	Blank(s)	No radiation and/or cancer-directed surgery	Not recommended	Beam radiation	Blank(s)	Blank(s)	Blank(s)	2	Blank(s)	Blank(s)	Blank(s)	Blank(s)	Blank(s)	Blank(s)
1992	White	Male	Esophagus	Malignant	C15.3-Upper third of esophagus	153	8070	Poorly differentiated; Grade III	Not a paired site	Positive histology	8070/3: Squamous cell carcinoma, NOS	8070/3: Squamous cell carcinoma, NOS	Blank(s)	Blank(s)	Blank(s)	88	88	N/A	Blank(s)	Blank(s)	Blank(s)	Blank(s)	Blank(s)	Blank(s)	Recode scheme not yet available	Recode scheme not yet available	Recode scheme not yet available	Blank(s)	Blank(s)	Blank(s)	Localized	Blank(s)	Blank(s)	Blank(s)	Blank(s)	Blank(s)	No radiation and/or cancer-directed surgery	Not recommended	Beam radiation	Blank(s)	Blank(s)	Blank(s)	2	Blank(s)	Blank(s)	Blank(s)	Blank(s)	Blank(s)	Blank(s)
1996	Black	Female	Esophagus	Malignant	C15.3-Upper third of esophagus	153	8070	Poorly differentiated; Grade III	Not a paired site	Positive histology	8070/3: Squamous cell carcinoma, NOS	8070/3: Squamous cell carcinoma, NOS	Blank(s)	Blank(s)	Blank(s)	88	88	N/A	Blank(s)	Blank(s)	Blank(s)	Blank(s)	Blank(s)	Blank(s)	Recode scheme not yet available	Recode scheme not yet available	Recode scheme not yet available	Blank(s)	Blank(s)	Blank(s)	Regional	Blank(s)	Regional lymph nodes involved only	Blank(s)	Blank(s)	Blank(s)	Radiation after surgery	Surgery performed	Beam radiation	Blank(s)	Blank(s)	Blank(s)	50	Blank(s)	Blank(s)	Blank(s)	Blank(s)	Blank(s)	Blank(s)
1996	Other (American Indian/AK Native, Asian/Pacific Islander)	Male	Esophagus	Malignant	C15.0-Cervical esophagus	150	8070	Well differentiated; Grade I	Not a paired site	Positive histology	8070/3: Squamous cell carcinoma, NOS	8070/3: Squamous cell carcinoma, NOS	Blank(s)	Blank(s)	Blank(s)	88	88	N/A	Blank(s)	Blank(s)	Blank(s)	Blank(s)	Blank(s)	Blank(s)	Recode scheme not yet available	Recode scheme not yet available	Recode scheme not yet available	Blank(s)	Blank(s)	Blank(s)	Unstaged	Blank(s)	Unknown/unstaged/unspecified/DCO	Blank(s)	Blank(s)	Blank(s)	No radiation and/or cancer-directed surgery	Not recommended	Beam radiation	Blank(s)	Blank(s)	Blank(s)	2	Blank(s)	Blank(s)	Blank(s)	Blank(s)	Blank(s)	Blank(s)
1998	White	Male	Esophagus	Malignant	C15.3-Upper third of esophagus	153	8070	Poorly differentiated; Grade III	Not a paired site	Positive histology	8070/3: Squamous cell carcinoma, NOS	8070/3: Squamous cell carcinoma, NOS	Blank(s)	Blank(s)	Blank(s)	88	88	N/A	Blank(s)	Blank(s)	Blank(s)	Blank(s)	Blank(s)	Blank(s)	Recode scheme not yet available	Recode scheme not yet available	Recode scheme not yet available	Blank(s)	Blank(s)	Regional	Regional	Blank(s)	Regional by direct extension only	0	Blank(s)	Blank(s)	No radiation and/or cancer-directed surgery	Recommended but not performed, unknown reason	Beam radiation	0	0	0	Blank(s)	Blank(s)	Blank(s)	Blank(s)	Blank(s)	Blank(s)	Blank(s)
1998	Other (American Indian/AK Native, Asian/Pacific Islander)	Male	Esophagus	Malignant	C15.3-Upper third of esophagus	153	8070	Poorly differentiated; Grade III	Not a paired site	Positive histology	8070/3: Squamous cell carcinoma, NOS	8070/3: Squamous cell carcinoma, NOS	Blank(s)	Blank(s)	Blank(s)	88	88	N/A	Blank(s)	Blank(s)	Blank(s)	Blank(s)	Blank(s)	Blank(s)	Recode scheme not yet available	Recode scheme not yet available	Recode scheme not yet available	Blank(s)	Blank(s)	Distant	Distant	Blank(s)	Distant site(s)/node(s) involved	0	Blank(s)	Blank(s)	No radiation and/or cancer-directed surgery	Not recommended	Beam radiation	0	0	0	Blank(s)	Blank(s)	Blank(s)	Blank(s)	Blank(s)	Blank(s)	Blank(s)
1997	White	Female	Esophagus	Malignant	C15.3-Upper third of esophagus	153	8070	Well differentiated; Grade I	Not a paired site	Positive histology	8070/3: Squamous cell carcinoma, NOS	8070/3: Squamous cell carcinoma, NOS	Blank(s)	Blank(s)	Blank(s)	88	88	N/A	Blank(s)	Blank(s)	Blank(s)	Blank(s)	Blank(s)	Blank(s)	Recode scheme not yet available	Recode scheme not yet available	Recode scheme not yet available	Blank(s)	Blank(s)	Blank(s)	Localized	Blank(s)	Localized only	Blank(s)	Blank(s)	Blank(s)	No radiation and/or cancer-directed surgery	Not recommended	Beam radiation	Blank(s)	Blank(s)	Blank(s)	2	Blank(s)	Blank(s)	Blank(s)	Blank(s)	Blank(s)	Blank(s)
1996	Other (American Indian/AK Native, Asian/Pacific Islander)	Male	Esophagus	Malignant	C15.3-Upper third of esophagus	153	8070	Moderately differentiated; Grade II	Not a paired site	Positive histology	8070/3: Squamous cell carcinoma, NOS	8070/3: Squamous cell carcinoma, NOS	Blank(s)	Blank(s)	Blank(s)	88	88	N/A	Blank(s)	Blank(s)	Blank(s)	Blank(s)	Blank(s)	Blank(s)	Recode scheme not yet available	Recode scheme not yet available	Recode scheme not yet available	Blank(s)	Blank(s)	Blank(s)	Regional	Blank(s)	Regional by both direct extension and lymph node involvement	Blank(s)	Blank(s)	Blank(s)	No radiation and/or cancer-directed surgery	Not recommended	Beam radiation	Blank(s)	Blank(s)	Blank(s)	2	Blank(s)	Blank(s)	Blank(s)	Blank(s)	Blank(s)	Blank(s)
1996	Black	Female	Esophagus	Malignant	C15.3-Upper third of esophagus	153	8070	Unknown	Not a paired site	Positive histology	8070/3: Squamous cell carcinoma, NOS	8070/3: Squamous cell carcinoma, NOS	Blank(s)	Blank(s)	Blank(s)	88	88	N/A	Blank(s)	Blank(s)	Blank(s)	Blank(s)	Blank(s)	Blank(s)	Recode scheme not yet available	Recode scheme not yet available	Recode scheme not yet available	Blank(s)	Blank(s)	Blank(s)	Unstaged	Blank(s)	Unknown/unstaged/unspecified/DCO	Blank(s)	Blank(s)	Blank(s)	No radiation and/or cancer-directed surgery	Not recommended	Beam radiation	Blank(s)	Blank(s)	Blank(s)	2	Blank(s)	Blank(s)	Blank(s)	Blank(s)	Blank(s)	Blank(s)
1996	White	Female	Esophagus	Malignant	C15.3-Upper third of esophagus	153	8070	Poorly differentiated; Grade III	Not a paired site	Positive histology	8070/3: Squamous cell carcinoma, NOS	8070/3: Squamous cell carcinoma, NOS	Blank(s)	Blank(s)	Blank(s)	88	88	N/A	Blank(s)	Blank(s)	Blank(s)	Blank(s)	Blank(s)	Blank(s)	Recode scheme not yet available	Recode scheme not yet available	Recode scheme not yet available	Blank(s)	Blank(s)	Blank(s)	Distant	Blank(s)	Distant site(s)/node(s) involved	Blank(s)	Blank(s)	Blank(s)	No radiation and/or cancer-directed surgery	Not recommended	Beam radiation	Blank(s)	Blank(s)	Blank(s)	2	Blank(s)	Blank(s)	Blank(s)	Blank(s)	Blank(s)	Blank(s)
1998	Other (American Indian/AK Native, Asian/Pacific Islander)	Male	Esophagus	Malignant	C15.3-Upper third of esophagus	153	8070	Moderately differentiated; Grade II	Not a paired site	Positive histology	8070/3: Squamous cell carcinoma, NOS	8070/3: Squamous cell carcinoma, NOS	Blank(s)	Blank(s)	Blank(s)	88	88	N/A	Blank(s)	Blank(s)	Blank(s)	Blank(s)	Blank(s)	Blank(s)	Recode scheme not yet available	Recode scheme not yet available	Recode scheme not yet available	Blank(s)	Blank(s)	Regional	Distant	Blank(s)	Distant site(s)/node(s) involved	0	Blank(s)	Blank(s)	No radiation and/or cancer-directed surgery	Not recommended	Beam radiation	0	0	0	Blank(s)	Blank(s)	Blank(s)	Blank(s)	Blank(s)	Blank(s)	Blank(s)
1998	White	Male	Esophagus	Malignant	C15.3-Upper third of esophagus	153	8070	Poorly differentiated; Grade III	Not a paired site	Positive histology	8070/3: Squamous cell carcinoma, NOS	8070/3: Squamous cell carcinoma, NOS	Blank(s)	Blank(s)	Blank(s)	88	88	N/A	Blank(s)	Blank(s)	Blank(s)	Blank(s)	Blank(s)	Blank(s)	Recode scheme not yet available	Recode scheme not yet available	Recode scheme not yet available	Blank(s)	Blank(s)	Distant	Distant	Blank(s)	Distant site(s)/node(s) involved	0	Blank(s)	Blank(s)	No radiation and/or cancer-directed surgery	Not recommended	None	0	0	0	Blank(s)	Blank(s)	Blank(s)	Blank(s)	Blank(s)	Blank(s)	Blank(s)
1997	Other (American Indian/AK Native, Asian/Pacific Islander)	Male	Esophagus	Malignant	C15.3-Upper third of esophagus	153	8070	Poorly differentiated; Grade III	Not a paired site	Positive histology	8070/3: Squamous cell carcinoma, NOS	8070/3: Squamous cell carcinoma, NOS	Blank(s)	Blank(s)	Blank(s)	88	88	N/A	Blank(s)	Blank(s)	Blank(s)	Blank(s)	Blank(s)	Blank(s)	Recode scheme not yet available	Recode scheme not yet available	Recode scheme not yet available	Blank(s)	Blank(s)	Blank(s)	Distant	Blank(s)	Distant site(s)/node(s) involved	Blank(s)	Blank(s)	Blank(s)	No radiation and/or cancer-directed surgery	Not recommended	Beam radiation	Blank(s)	Blank(s)	Blank(s)	6	Blank(s)	Blank(s)	Blank(s)	Blank(s)	Blank(s)	Blank(s)
1996	White	Male	Esophagus	Malignant	C15.3-Upper third of esophagus	153	8070	Poorly differentiated; Grade III	Not a paired site	Positive histology	8070/3: Squamous cell carcinoma, NOS	8070/3: Squamous cell carcinoma, NOS	Blank(s)	Blank(s)	Blank(s)	88	88	N/A	Blank(s)	Blank(s)	Blank(s)	Blank(s)	Blank(s)	Blank(s)	Recode scheme not yet available	Recode scheme not yet available	Recode scheme not yet available	Blank(s)	Blank(s)	Blank(s)	Localized	Blank(s)	Localized only	Blank(s)	Blank(s)	Blank(s)	No radiation and/or cancer-directed surgery	Not recommended, contraindicated due to other cond; autopsy only (1973-2002)	Beam radiation	Blank(s)	Blank(s)	Blank(s)	2	Blank(s)	Blank(s)	Blank(s)	Blank(s)	Blank(s)	Blank(s)
1997	Other (American Indian/AK Native, Asian/Pacific Islander)	Female	Esophagus	Malignant	C15.3-Upper third of esophagus	153	8070	Poorly differentiated; Grade III	Not a paired site	Positive histology	8070/3: Squamous cell carcinoma, NOS	8070/3: Squamous cell carcinoma, NOS	Blank(s)	Blank(s)	Blank(s)	88	88	N/A	Blank(s)	Blank(s)	Blank(s)	Blank(s)	Blank(s)	Blank(s)	Recode scheme not yet available	Recode scheme not yet available	Recode scheme not yet available	Blank(s)	Blank(s)	Blank(s)	Distant	Blank(s)	Distant site(s)/node(s) involved	Blank(s)	Blank(s)	Blank(s)	No radiation and/or cancer-directed surgery	Not recommended	Beam radiation	Blank(s)	Blank(s)	Blank(s)	6	Blank(s)	Blank(s)	Blank(s)	Blank(s)	Blank(s)	Blank(s)
1998	Other (American Indian/AK Native, Asian/Pacific Islander)	Female	Esophagus	Malignant	C15.3-Upper third of esophagus	153	8000	Poorly differentiated; Grade III	Not a paired site	Positive histology	8000/3: Neoplasm, malignant	8000/3: Neoplasm, malignant	Blank(s)	Blank(s)	Blank(s)	88	88	N/A	Blank(s)	Blank(s)	Blank(s)	Blank(s)	Blank(s)	Blank(s)	Recode scheme not yet available	Recode scheme not yet available	Recode scheme not yet available	Blank(s)	Blank(s)	Regional	Regional	Blank(s)	Regional by direct extension only	0	Blank(s)	Blank(s)	No radiation and/or cancer-directed surgery	Recommended but not performed, unknown reason	None	0	0	0	Blank(s)	Blank(s)	Blank(s)	Blank(s)	Blank(s)	Blank(s)	Blank(s)
1998	White	Male	Esophagus	Malignant	C15.0-Cervical esophagus	150	8010	Unknown	Not a paired site	Positive exfoliative cytology, no positive histology	8010/3: Carcinoma, NOS	8010/3: Carcinoma, NOS	Blank(s)	Blank(s)	Blank(s)	88	88	N/A	Blank(s)	Blank(s)	Blank(s)	Blank(s)	Blank(s)	Blank(s)	Recode scheme not yet available	Recode scheme not yet available	Recode scheme not yet available	Blank(s)	Blank(s)	Unknown/unstaged	Regional	Blank(s)	Unknown/unstaged/unspecified/DCO	0	Blank(s)	Blank(s)	No radiation and/or cancer-directed surgery	Not recommended	Beam radiation	0	0	0	Blank(s)	Blank(s)	Blank(s)	Blank(s)	Blank(s)	Blank(s)	Blank(s)
1998	Other (American Indian/AK Native, Asian/Pacific Islander)	Male	Esophagus	Malignant	C15.3-Upper third of esophagus	153	8010	Unknown	Not a paired site	Positive histology	8010/3: Carcinoma, NOS	8010/3: Carcinoma, NOS	Blank(s)	Blank(s)	Blank(s)	88	88	N/A	Blank(s)	Blank(s)	Blank(s)	Blank(s)	Blank(s)	Blank(s)	Recode scheme not yet available	Recode scheme not yet available	Recode scheme not yet available	Blank(s)	Blank(s)	Unknown/unstaged	Unstaged	Blank(s)	Unknown/unstaged/unspecified/DCO	30	Blank(s)	Blank(s)	Radiation prior to surgery	Surgery performed	Beam radiation	0	0	0	Blank(s)	Blank(s)	Blank(s)	Blank(s)	Blank(s)	Blank(s)	Blank(s)
1997	White	Male	Esophagus	Malignant	C15.0-Cervical esophagus	150	8071	Moderately differentiated; Grade II	Not a paired site	Positive histology	8071/3: Squamous cell carcinoma, keratinizing, NOS	8071/3: Squamous cell carcinoma, keratinizing, NOS	Blank(s)	Blank(s)	Blank(s)	88	88	N/A	Blank(s)	Blank(s)	Blank(s)	Blank(s)	Blank(s)	Blank(s)	Recode scheme not yet available	Recode scheme not yet available	Recode scheme not yet available	Blank(s)	Blank(s)	Blank(s)	Regional	Blank(s)	Regional by both direct extension and lymph node involvement	Blank(s)	Blank(s)	Blank(s)	Radiation after surgery	Surgery performed	Beam radiation	Blank(s)	Blank(s)	Blank(s)	68	Blank(s)	Blank(s)	Blank(s)	Blank(s)	Blank(s)	Blank(s)
1999	Other (American Indian/AK Native, Asian/Pacific Islander)	Female	Esophagus	Malignant	C15.3-Upper third of esophagus	153	8140	Moderately differentiated; Grade II	Not a paired site	Positive histology	8140/3: Adenocarcinoma, NOS	8140/3: Adenocarcinoma, NOS	Blank(s)	Blank(s)	Blank(s)	88	88	N/A	Blank(s)	Blank(s)	Blank(s)	Blank(s)	Blank(s)	Blank(s)	Recode scheme not yet available	Recode scheme not yet available	Recode scheme not yet available	Blank(s)	Blank(s)	Distant	Distant	Blank(s)	Distant site(s)/node(s) involved	0	Blank(s)	Blank(s)	No radiation and/or cancer-directed surgery	Not recommended	Beam radiation	0	0	0	Blank(s)	Blank(s)	Blank(s)	Blank(s)	Blank(s)	Blank(s)	Blank(s)
1997	White	Male	Esophagus	Malignant	C15.3-Upper third of esophagus	153	8070	Moderately differentiated; Grade II	Not a paired site	Positive histology	8070/3: Squamous cell carcinoma, NOS	8070/3: Squamous cell carcinoma, NOS	Blank(s)	Blank(s)	Blank(s)	88	88	N/A	Blank(s)	Blank(s)	Blank(s)	Blank(s)	Blank(s)	Blank(s)	Recode scheme not yet available	Recode scheme not yet available	Recode scheme not yet available	Blank(s)	Blank(s)	Blank(s)	Localized	Blank(s)	Localized only	Blank(s)	Blank(s)	Blank(s)	No radiation and/or cancer-directed surgery	Not recommended	Beam radiation	Blank(s)	Blank(s)	Blank(s)	2	Blank(s)	Blank(s)	Blank(s)	Blank(s)	Blank(s)	Blank(s)
1995	White	Female	Esophagus	Malignant	C15.0-Cervical esophagus	150	9580	Unknown	Not a paired site	Positive histology	9580/3: Granular cell tumor, malignant	9580/3: Granular cell tumor, malignant	Blank(s)	Blank(s)	Blank(s)	88	88	N/A	Blank(s)	Blank(s)	Blank(s)	Blank(s)	Blank(s)	Blank(s)	Recode scheme not yet available	Recode scheme not yet available	Recode scheme not yet available	Blank(s)	Blank(s)	Blank(s)	Regional	Blank(s)	Regional by direct extension only	Blank(s)	Blank(s)	Blank(s)	No radiation and/or cancer-directed surgery	Surgery performed	None	Blank(s)	Blank(s)	Blank(s)	40	Blank(s)	Blank(s)	Blank(s)	Blank(s)	Blank(s)	Blank(s)
1999	White	Female	Esophagus	Malignant	C15.3-Upper third of esophagus	153	8041	Undifferentiated; anaplastic; Grade IV	Not a paired site	Positive histology	8041/3: Small cell carcinoma, NOS	8041/3: Small cell carcinoma, NOS	Blank(s)	Blank(s)	Blank(s)	88	88	N/A	Blank(s)	Blank(s)	Blank(s)	Blank(s)	Blank(s)	Blank(s)	Recode scheme not yet available	Recode scheme not yet available	Recode scheme not yet available	Blank(s)	Blank(s)	Regional	Regional	Blank(s)	Regional by both direct extension and lymph node involvement	0	Blank(s)	Blank(s)	No radiation and/or cancer-directed surgery	Not recommended	Beam radiation	0	0	0	Blank(s)	Blank(s)	Blank(s)	Blank(s)	Blank(s)	Blank(s)	Blank(s)
1999	Black	Male	Esophagus	Malignant	C15.0-Cervical esophagus	150	8070	Moderately differentiated; Grade II	Not a paired site	Positive histology	8070/3: Squamous cell carcinoma, NOS	8070/3: Squamous cell carcinoma, NOS	Blank(s)	Blank(s)	Blank(s)	88	88	N/A	Blank(s)	Blank(s)	Blank(s)	Blank(s)	Blank(s)	Blank(s)	Recode scheme not yet available	Recode scheme not yet available	Recode scheme not yet available	Blank(s)	Blank(s)	Distant	Distant	Blank(s)	Distant site(s)/node(s) involved	0	Blank(s)	Blank(s)	No radiation and/or cancer-directed surgery	Recommended but not performed, unknown reason	None	0	0	0	Blank(s)	Blank(s)	Blank(s)	Blank(s)	Blank(s)	Blank(s)	Blank(s)
1999	White	Female	Esophagus	Malignant	C15.3-Upper third of esophagus	153	8010	Unknown	Not a paired site	Direct visualization without microscopic confirmation	8010/3: Carcinoma, NOS	8010/3: Carcinoma, NOS	Blank(s)	Blank(s)	Blank(s)	88	88	N/A	Blank(s)	Blank(s)	Blank(s)	Blank(s)	Blank(s)	Blank(s)	Recode scheme not yet available	Recode scheme not yet available	Recode scheme not yet available	Blank(s)	Blank(s)	Unknown/unstaged	Unstaged	Blank(s)	Unknown/unstaged/unspecified/DCO	0	Blank(s)	Blank(s)	No radiation and/or cancer-directed surgery	Recommended but not performed, unknown reason	None	0	0	0	Blank(s)	Blank(s)	Blank(s)	Blank(s)	Blank(s)	Blank(s)	Blank(s)
1999	Other (American Indian/AK Native, Asian/Pacific Islander)	Female	Esophagus	Malignant	C15.3-Upper third of esophagus	153	8070	Poorly differentiated; Grade III	Not a paired site	Positive histology	8070/3: Squamous cell carcinoma, NOS	8070/3: Squamous cell carcinoma, NOS	Blank(s)	Blank(s)	Blank(s)	88	88	N/A	Blank(s)	Blank(s)	Blank(s)	Blank(s)	Blank(s)	Blank(s)	Recode scheme not yet available	Recode scheme not yet available	Recode scheme not yet available	Blank(s)	Blank(s)	Localized	Localized	Blank(s)	Localized only	40	Blank(s)	Blank(s)	Radiation after surgery	Surgery performed	Beam radiation	1	14	0	Blank(s)	Blank(s)	Blank(s)	Blank(s)	Blank(s)	Blank(s)	Blank(s)
2000	White	Female	Esophagus	Malignant	C15.3-Upper third of esophagus	153	8070	Poorly differentiated; Grade III	Not a paired site	Positive histology	8070/3: Squamous cell carcinoma, NOS	8070/3: Squamous cell carcinoma, NOS	Blank(s)	Blank(s)	Blank(s)	88	88	N/A	Blank(s)	Blank(s)	Blank(s)	Blank(s)	Blank(s)	Blank(s)	Recode scheme not yet available	Recode scheme not yet available	Recode scheme not yet available	Blank(s)	Blank(s)	Regional	Regional	Blank(s)	Regional lymph nodes involved only	14	Blank(s)	Blank(s)	Radiation after surgery	Surgery performed	Beam radiation	0	0	0	Blank(s)	Blank(s)	Blank(s)	Blank(s)	Blank(s)	Blank(s)	Blank(s)
2000	Black	Female	Esophagus	Malignant	C15.3-Upper third of esophagus	153	8041	Undifferentiated; anaplastic; Grade IV	Not a paired site	Positive histology	8041/3: Small cell carcinoma, NOS	8041/3: Small cell carcinoma, NOS	Blank(s)	Blank(s)	Blank(s)	88	88	N/A	Blank(s)	Blank(s)	Blank(s)	Blank(s)	Blank(s)	Blank(s)	Recode scheme not yet available	Recode scheme not yet available	Recode scheme not yet available	Blank(s)	Blank(s)	Distant	Distant	Blank(s)	Distant site(s)/node(s) involved	0	Blank(s)	Blank(s)	No radiation and/or cancer-directed surgery	Recommended but not performed, unknown reason	Beam radiation	0	0	0	Blank(s)	Blank(s)	Blank(s)	Blank(s)	Blank(s)	Blank(s)	Blank(s)
2000	White	Male	Esophagus	Malignant	C15.3-Upper third of esophagus	153	8070	Moderately differentiated; Grade II	Not a paired site	Positive histology	8070/3: Squamous cell carcinoma, NOS	8070/3: Squamous cell carcinoma, NOS	Blank(s)	Blank(s)	Blank(s)	88	88	N/A	Blank(s)	Blank(s)	Blank(s)	Blank(s)	Blank(s)	Blank(s)	Recode scheme not yet available	Recode scheme not yet available	Recode scheme not yet available	Blank(s)	Blank(s)	Localized	Localized	Blank(s)	Localized only	0	Blank(s)	Blank(s)	No radiation and/or cancer-directed surgery	Recommended but not performed, unknown reason	Beam radiation	0	0	0	Blank(s)	Blank(s)	Blank(s)	Blank(s)	Blank(s)	Blank(s)	Blank(s)
2001	White	Male	Esophagus	Malignant	C15.3-Upper third of esophagus	153	8070	Moderately differentiated; Grade II	Not a paired site	Positive histology	8070/3: Squamous cell carcinoma, NOS	8070/3: Squamous cell carcinoma, NOS	Blank(s)	Blank(s)	Blank(s)	88	88	N/A	Blank(s)	Blank(s)	Blank(s)	Blank(s)	Blank(s)	Blank(s)	Recode scheme not yet available	Recode scheme not yet available	Recode scheme not yet available	Blank(s)	Blank(s)	Distant	Distant	Distant site(s)/node(s) involved	Blank(s)	0	Blank(s)	Blank(s)	No radiation and/or cancer-directed surgery	Not recommended	Beam radiation	0	0	0	Blank(s)	Blank(s)	Blank(s)	Blank(s)	Blank(s)	Blank(s)	Blank(s)
2001	Black	Male	Esophagus	Malignant	C15.3-Upper third of esophagus	153	8070	Moderately differentiated; Grade II	Not a paired site	Positive histology	8070/3: Squamous cell carcinoma, NOS	8070/3: Squamous cell carcinoma, NOS	Blank(s)	Blank(s)	Blank(s)	88	88	N/A	Blank(s)	Blank(s)	Blank(s)	Blank(s)	Blank(s)	Blank(s)	Recode scheme not yet available	Recode scheme not yet available	Recode scheme not yet available	Blank(s)	Blank(s)	Unknown/unstaged	Unstaged	Unknown/unstaged/unspecified/DCO	Blank(s)	0	Blank(s)	Blank(s)	No radiation and/or cancer-directed surgery	Not recommended	None	0	0	0	Blank(s)	Blank(s)	Blank(s)	Blank(s)	Blank(s)	Blank(s)	Blank(s)
2001	White	Male	Esophagus	Malignant	C15.3-Upper third of esophagus	153	8490	Poorly differentiated; Grade III	Not a paired site	Positive histology	8490/3: Signet ring cell carcinoma	8490/3: Signet ring cell carcinoma	Blank(s)	Blank(s)	Blank(s)	88	88	N/A	Blank(s)	Blank(s)	Blank(s)	Blank(s)	Blank(s)	Blank(s)	Recode scheme not yet available	Recode scheme not yet available	Recode scheme not yet available	Blank(s)	Blank(s)	Localized	Localized	Localized only	Blank(s)	0	Blank(s)	Blank(s)	No radiation and/or cancer-directed surgery	Not recommended	Beam radiation	0	0	0	Blank(s)	Blank(s)	Blank(s)	Blank(s)	Blank(s)	Blank(s)	Blank(s)
2000	Other (American Indian/AK Native, Asian/Pacific Islander)	Male	Esophagus	Malignant	C15.3-Upper third of esophagus	153	8070	Poorly differentiated; Grade III	Not a paired site	Positive histology	8070/3: Squamous cell carcinoma, NOS	8070/3: Squamous cell carcinoma, NOS	Blank(s)	Blank(s)	Blank(s)	88	88	N/A	Blank(s)	Blank(s)	Blank(s)	Blank(s)	Blank(s)	Blank(s)	Recode scheme not yet available	Recode scheme not yet available	Recode scheme not yet available	Blank(s)	Blank(s)	Distant	Distant	Blank(s)	Distant site(s)/node(s) involved	0	Blank(s)	Blank(s)	Radiation after surgery	Surgery performed	Beam radiation	0	0	4	Blank(s)	Blank(s)	Blank(s)	Blank(s)	Blank(s)	Blank(s)	Blank(s)
2000	White	Female	Esophagus	Malignant	C15.0-Cervical esophagus	150	8070	Well differentiated; Grade I	Not a paired site	Positive histology	8070/3: Squamous cell carcinoma, NOS	8070/3: Squamous cell carcinoma, NOS	Blank(s)	Blank(s)	Blank(s)	88	88	N/A	Blank(s)	Blank(s)	Blank(s)	Blank(s)	Blank(s)	Blank(s)	Recode scheme not yet available	Recode scheme not yet available	Recode scheme not yet available	Blank(s)	Blank(s)	Localized	Localized	Blank(s)	Localized only	0	Blank(s)	Blank(s)	No radiation and/or cancer-directed surgery	Recommended but not performed, unknown reason	None	0	0	0	Blank(s)	Blank(s)	Blank(s)	Blank(s)	Blank(s)	Blank(s)	Blank(s)
2001	White	Male	Esophagus	Malignant	C15.0-Cervical esophagus	150	8070	Poorly differentiated; Grade III	Not a paired site	Positive exfoliative cytology, no positive histology	8070/3: Squamous cell carcinoma, NOS	8070/3: Squamous cell carcinoma, NOS	Blank(s)	Blank(s)	Blank(s)	88	88	N/A	Blank(s)	Blank(s)	Blank(s)	Blank(s)	Blank(s)	Blank(s)	Recode scheme not yet available	Recode scheme not yet available	Recode scheme not yet available	Blank(s)	Blank(s)	Distant	Distant	Distant site(s)/node(s) involved	Blank(s)	0	Blank(s)	Blank(s)	No radiation and/or cancer-directed surgery	Not recommended	None	0	0	0	Blank(s)	Blank(s)	Blank(s)	Blank(s)	Blank(s)	Blank(s)	Blank(s)
2001	White	Female	Esophagus	Malignant	C15.3-Upper third of esophagus	153	8070	Poorly differentiated; Grade III	Not a paired site	Positive histology	8070/3: Squamous cell carcinoma, NOS	8070/3: Squamous cell carcinoma, NOS	Blank(s)	Blank(s)	Blank(s)	88	88	N/A	Blank(s)	Blank(s)	Blank(s)	Blank(s)	Blank(s)	Blank(s)	Recode scheme not yet available	Recode scheme not yet available	Recode scheme not yet available	Blank(s)	Blank(s)	Distant	Distant	Distant site(s)/node(s) involved	Blank(s)	0	Blank(s)	Blank(s)	No radiation and/or cancer-directed surgery	Not recommended	Beam radiation	0	0	0	Blank(s)	Blank(s)	Blank(s)	Blank(s)	Blank(s)	Blank(s)	Blank(s)
1999	White	Male	Esophagus	Malignant	C15.3-Upper third of esophagus	153	8070	Well differentiated; Grade I	Not a paired site	Positive histology	8070/3: Squamous cell carcinoma, NOS	8070/3: Squamous cell carcinoma, NOS	Blank(s)	Blank(s)	Blank(s)	88	88	N/A	Blank(s)	Blank(s)	Blank(s)	Blank(s)	Blank(s)	Blank(s)	Recode scheme not yet available	Recode scheme not yet available	Recode scheme not yet available	Blank(s)	Blank(s)	Unknown/unstaged	Unstaged	Blank(s)	Unknown/unstaged/unspecified/DCO	0	Blank(s)	Blank(s)	No radiation and/or cancer-directed surgery	Not recommended	Beam radiation	0	0	0	Blank(s)	Blank(s)	Blank(s)	Blank(s)	Blank(s)	Blank(s)	Blank(s)
2001	Black	Male	Esophagus	Malignant	C15.3-Upper third of esophagus	153	8070	Poorly differentiated; Grade III	Not a paired site	Positive histology	8070/3: Squamous cell carcinoma, NOS	8070/3: Squamous cell carcinoma, NOS	Blank(s)	Blank(s)	Blank(s)	88	88	N/A	Blank(s)	Blank(s)	Blank(s)	Blank(s)	Blank(s)	Blank(s)	Recode scheme not yet available	Recode scheme not yet available	Recode scheme not yet available	Blank(s)	Blank(s)	Regional	Regional	Regional by direct extension only	Blank(s)	0	Blank(s)	Blank(s)	No radiation and/or cancer-directed surgery	Not recommended	Refused	0	0	0	Blank(s)	Blank(s)	Blank(s)	Blank(s)	Blank(s)	Blank(s)	Blank(s)
2001	Other (American Indian/AK Native, Asian/Pacific Islander)	Female	Esophagus	Malignant	C15.3-Upper third of esophagus	153	8070	Unknown	Not a paired site	Positive histology	8070/3: Squamous cell carcinoma, NOS	8070/3: Squamous cell carcinoma, NOS	Blank(s)	Blank(s)	Blank(s)	88	88	N/A	Blank(s)	Blank(s)	Blank(s)	Blank(s)	Blank(s)	Blank(s)	Recode scheme not yet available	Recode scheme not yet available	Recode scheme not yet available	Blank(s)	Blank(s)	Localized	Localized	Localized only	Blank(s)	0	Blank(s)	Blank(s)	No radiation and/or cancer-directed surgery	Not recommended	Beam radiation	0	0	0	Blank(s)	Blank(s)	Blank(s)	Blank(s)	Blank(s)	Blank(s)	Blank(s)
2001	White	Male	Esophagus	Malignant	C15.3-Upper third of esophagus	153	8070	Moderately differentiated; Grade II	Not a paired site	Positive histology	8070/3: Squamous cell carcinoma, NOS	8070/3: Squamous cell carcinoma, NOS	Blank(s)	Blank(s)	Blank(s)	88	88	N/A	Blank(s)	Blank(s)	Blank(s)	Blank(s)	Blank(s)	Blank(s)	Recode scheme not yet available	Recode scheme not yet available	Recode scheme not yet available	Blank(s)	Blank(s)	Distant	Distant	Distant site(s)/node(s) involved	Blank(s)	0	Blank(s)	Blank(s)	No radiation and/or cancer-directed surgery	Not recommended	Beam radiation	0	0	0	Blank(s)	Blank(s)	Blank(s)	Blank(s)	Blank(s)	Blank(s)	Blank(s)
2001	White	Male	Esophagus	Malignant	C15.3-Upper third of esophagus	153	8070	Poorly differentiated; Grade III	Not a paired site	Positive histology	8070/3: Squamous cell carcinoma, NOS	8070/3: Squamous cell carcinoma, NOS	Blank(s)	Blank(s)	Blank(s)	88	88	N/A	Blank(s)	Blank(s)	Blank(s)	Blank(s)	Blank(s)	Blank(s)	Recode scheme not yet available	Recode scheme not yet available	Recode scheme not yet available	Blank(s)	Blank(s)	Unknown/unstaged	Unstaged	Unknown/unstaged/unspecified/DCO	Blank(s)	0	Blank(s)	Blank(s)	No radiation and/or cancer-directed surgery	Not recommended	None	0	0	0	Blank(s)	Blank(s)	Blank(s)	Blank(s)	Blank(s)	Blank(s)	Blank(s)
2000	Other (American Indian/AK Native, Asian/Pacific Islander)	Male	Esophagus	Malignant	C15.3-Upper third of esophagus	153	8010	Poorly differentiated; Grade III	Not a paired site	Positive histology	8010/3: Carcinoma, NOS	8010/3: Carcinoma, NOS	Blank(s)	Blank(s)	Blank(s)	88	88	N/A	Blank(s)	Blank(s)	Blank(s)	Blank(s)	Blank(s)	Blank(s)	Recode scheme not yet available	Recode scheme not yet available	Recode scheme not yet available	Blank(s)	Blank(s)	Regional	Regional	Blank(s)	Regional by direct extension only	0	Blank(s)	Blank(s)	No radiation and/or cancer-directed surgery	Not recommended	Beam radiation	0	0	0	Blank(s)	Blank(s)	Blank(s)	Blank(s)	Blank(s)	Blank(s)	Blank(s)
2000	Other (American Indian/AK Native, Asian/Pacific Islander)	Female	Esophagus	Malignant	C15.0-Cervical esophagus	150	8140	Unknown	Not a paired site	Positive histology	8140/3: Adenocarcinoma, NOS	8140/3: Adenocarcinoma, NOS	Blank(s)	Blank(s)	Blank(s)	88	88	N/A	Blank(s)	Blank(s)	Blank(s)	Blank(s)	Blank(s)	Blank(s)	Recode scheme not yet available	Recode scheme not yet available	Recode scheme not yet available	Blank(s)	Blank(s)	Localized	Localized	Blank(s)	Localized only	0	Blank(s)	Blank(s)	No radiation and/or cancer-directed surgery	Recommended but not performed, unknown reason	None	0	0	0	Blank(s)	Blank(s)	Blank(s)	Blank(s)	Blank(s)	Blank(s)	Blank(s)
2001	Other (American Indian/AK Native, Asian/Pacific Islander)	Female	Esophagus	Malignant	C15.0-Cervical esophagus	150	8032	Poorly differentiated; Grade III	Not a paired site	Positive histology	8032/3: Spindle cell carcinoma, NOS	8032/3: Spindle cell carcinoma, NOS	Blank(s)	Blank(s)	Blank(s)	88	88	N/A	Blank(s)	Blank(s)	Blank(s)	Blank(s)	Blank(s)	Blank(s)	Recode scheme not yet available	Recode scheme not yet available	Recode scheme not yet available	Blank(s)	Blank(s)	Regional	Regional	Regional by both direct extension and lymph node involvement	Blank(s)	51	Blank(s)	Blank(s)	Radiation after surgery	Surgery performed	Beam radiation	0	0	0	Blank(s)	Blank(s)	Blank(s)	Blank(s)	Blank(s)	Blank(s)	Blank(s)
2000	Other (American Indian/AK Native, Asian/Pacific Islander)	Male	Esophagus	Malignant	C15.3-Upper third of esophagus	153	8070	Moderately differentiated; Grade II	Not a paired site	Positive histology	8070/3: Squamous cell carcinoma, NOS	8070/3: Squamous cell carcinoma, NOS	Blank(s)	Blank(s)	Blank(s)	88	88	N/A	Blank(s)	Blank(s)	Blank(s)	Blank(s)	Blank(s)	Blank(s)	Recode scheme not yet available	Recode scheme not yet available	Recode scheme not yet available	Blank(s)	Blank(s)	Localized	Localized	Blank(s)	Localized only	0	Blank(s)	Blank(s)	No radiation and/or cancer-directed surgery	Not recommended	Beam radiation	0	0	0	Blank(s)	Blank(s)	Blank(s)	Blank(s)	Blank(s)	Blank(s)	Blank(s)
2001	Other (American Indian/AK Native, Asian/Pacific Islander)	Male	Esophagus	Malignant	C15.0-Cervical esophagus	150	8140	Unknown	Not a paired site	Positive histology	8140/3: Adenocarcinoma, NOS	8140/3: Adenocarcinoma, NOS	Blank(s)	Blank(s)	Blank(s)	88	88	N/A	Blank(s)	Blank(s)	Blank(s)	Blank(s)	Blank(s)	Blank(s)	Recode scheme not yet available	Recode scheme not yet available	Recode scheme not yet available	Blank(s)	Blank(s)	Unknown/unstaged	Unstaged	Unknown/unstaged/unspecified/DCO	Blank(s)	0	Blank(s)	Blank(s)	No radiation and/or cancer-directed surgery	Not recommended	Beam radiation	0	0	0	Blank(s)	Blank(s)	Blank(s)	Blank(s)	Blank(s)	Blank(s)	Blank(s)
2001	Other (American Indian/AK Native, Asian/Pacific Islander)	Male	Esophagus	Malignant	C15.3-Upper third of esophagus	153	8070	Unknown	Not a paired site	Positive histology	8070/3: Squamous cell carcinoma, NOS	8070/3: Squamous cell carcinoma, NOS	Blank(s)	Blank(s)	Blank(s)	88	88	N/A	Blank(s)	Blank(s)	Blank(s)	Blank(s)	Blank(s)	Blank(s)	Recode scheme not yet available	Recode scheme not yet available	Recode scheme not yet available	Blank(s)	Blank(s)	Localized	Localized	Localized only	Blank(s)	0	Blank(s)	Blank(s)	No radiation and/or cancer-directed surgery	Not recommended	None	0	0	0	Blank(s)	Blank(s)	Blank(s)	Blank(s)	Blank(s)	Blank(s)	Blank(s)
2000	Other (American Indian/AK Native, Asian/Pacific Islander)	Male	Esophagus	Malignant	C15.0-Cervical esophagus	150	8070	Poorly differentiated; Grade III	Not a paired site	Positive histology	8070/3: Squamous cell carcinoma, NOS	8070/3: Squamous cell carcinoma, NOS	Blank(s)	Blank(s)	Blank(s)	88	88	N/A	Blank(s)	Blank(s)	Blank(s)	Blank(s)	Blank(s)	Blank(s)	Recode scheme not yet available	Recode scheme not yet available	Recode scheme not yet available	Blank(s)	Blank(s)	Regional	Regional	Blank(s)	Regional lymph nodes involved only	0	Blank(s)	Blank(s)	No radiation and/or cancer-directed surgery	Not recommended	Beam radiation	0	0	0	Blank(s)	Blank(s)	Blank(s)	Blank(s)	Blank(s)	Blank(s)	Blank(s)
2000	White	Male	Esophagus	Malignant	C15.0-Cervical esophagus	150	8070	Unknown	Not a paired site	Positive histology	8070/3: Squamous cell carcinoma, NOS	8070/3: Squamous cell carcinoma, NOS	Blank(s)	Blank(s)	Blank(s)	88	88	N/A	Blank(s)	Blank(s)	Blank(s)	Blank(s)	Blank(s)	Blank(s)	Recode scheme not yet available	Recode scheme not yet available	Recode scheme not yet available	Blank(s)	Blank(s)	Localized	Localized	Blank(s)	Localized only	0	Blank(s)	Blank(s)	No radiation and/or cancer-directed surgery	Recommended but not performed, unknown reason	Beam radiation	0	0	0	Blank(s)	Blank(s)	Blank(s)	Blank(s)	Blank(s)	Blank(s)	Blank(s)
2002	White	Male	Esophagus	Malignant	C15.3-Upper third of esophagus	153	8070	Poorly differentiated; Grade III	Not a paired site	Positive histology	8070/3: Squamous cell carcinoma, NOS	8070/3: Squamous cell carcinoma, NOS	Blank(s)	Blank(s)	Blank(s)	88	88	N/A	Blank(s)	Blank(s)	Blank(s)	Blank(s)	Blank(s)	Blank(s)	Recode scheme not yet available	Recode scheme not yet available	Recode scheme not yet available	Blank(s)	Blank(s)	Regional	Regional	Regional lymph nodes involved only	Blank(s)	0	Blank(s)	Blank(s)	No radiation and/or cancer-directed surgery	Not recommended	Beam radiation	0	0	0	Blank(s)	Blank(s)	Blank(s)	Blank(s)	Blank(s)	Blank(s)	Blank(s)
2000	White	Male	Esophagus	Malignant	C15.0-Cervical esophagus	150	8140	Moderately differentiated; Grade II	Not a paired site	Positive histology	8140/3: Adenocarcinoma, NOS	8140/3: Adenocarcinoma, NOS	Blank(s)	Blank(s)	Blank(s)	88	88	N/A	Blank(s)	Blank(s)	Blank(s)	Blank(s)	Blank(s)	Blank(s)	Recode scheme not yet available	Recode scheme not yet available	Recode scheme not yet available	Blank(s)	Blank(s)	Localized	Localized	Blank(s)	Localized only	0	Blank(s)	Blank(s)	No radiation and/or cancer-directed surgery	Recommended but not performed, unknown reason	None	0	0	0	Blank(s)	Blank(s)	Blank(s)	Blank(s)	Blank(s)	Blank(s)	Blank(s)
2002	White	Male	Esophagus	Malignant	C15.0-Cervical esophagus	150	8070	Unknown	Not a paired site	Radiography without microscopic confirm	8070/3: Squamous cell carcinoma, NOS	8070/3: Squamous cell carcinoma, NOS	Blank(s)	Blank(s)	Blank(s)	88	88	N/A	Blank(s)	Blank(s)	Blank(s)	Blank(s)	Blank(s)	Blank(s)	Recode scheme not yet available	Recode scheme not yet available	Recode scheme not yet available	Blank(s)	Blank(s)	Unknown/unstaged	Unstaged	Unknown/unstaged/unspecified/DCO	Blank(s)	0	Blank(s)	Blank(s)	No radiation and/or cancer-directed surgery	Not recommended	Beam radiation	0	0	0	Blank(s)	Blank(s)	Blank(s)	Blank(s)	Blank(s)	Blank(s)	Blank(s)
2003	Black	Male	Esophagus	Malignant	C15.3-Upper third of esophagus	153	8070	Moderately differentiated; Grade II	Not a paired site	Positive histology	8070/3: Squamous cell carcinoma, NOS	8070/3: Squamous cell carcinoma, NOS	Blank(s)	Blank(s)	Blank(s)	88	88	N/A	Blank(s)	Blank(s)	Blank(s)	Blank(s)	Blank(s)	Blank(s)	Recode scheme not yet available	Recode scheme not yet available	Recode scheme not yet available	Blank(s)	Blank(s)	Regional	Regional	Regional by both direct extension and lymph node involvement	Blank(s)	0	None	None; diagnosed at autopsy	No radiation and/or cancer-directed surgery	Not recommended	Beam radiation	Blank(s)	Blank(s)	Blank(s)	Blank(s)	Blank(s)	Blank(s)	Blank(s)	Blank(s)	Blank(s)	Blank(s)
2004	Black	Female	Esophagus	Malignant	C15.3-Upper third of esophagus	153	8070	Moderately differentiated; Grade II	Not a paired site	Positive histology	8070/3: Squamous cell carcinoma, NOS	8070/3: Squamous cell carcinoma, NOS	Blank(s)	I	AJCC 6th ed derived from CS manual/coding instructions, v1.0	Blank(s)	Blank(s)	N/A	Blank(s)	Blank(s)	Blank(s)	T1	N0	M0	Blank(s)	Blank(s)	Blank(s)	L	L	Localized	Localized	Blank(s)	Blank(s)	0	None	None; diagnosed at autopsy	No radiation and/or cancer-directed surgery	Not recommended	Recommended, unknown if administered	Blank(s)	Blank(s)	Blank(s)	Blank(s)	40	300	0	0	988	Blank(s)
1973	White	Male	Esophagus	Malignant	C15.3-Upper third of esophagus	153	8070	Poorly differentiated; Grade III	Not a paired site	Positive histology	8070/3: Squamous cell carcinoma, NOS	8070/3: Squamous cell carcinoma, NOS	Blank(s)	Blank(s)	Blank(s)	Blank(s)	Blank(s)	N/A	Blank(s)	Blank(s)	Blank(s)	Blank(s)	Blank(s)	Blank(s)	Blank(s)	Blank(s)	Blank(s)	Blank(s)	Blank(s)	Blank(s)	Localized	Blank(s)	Blank(s)	Blank(s)	Blank(s)	Blank(s)	No radiation and/or cancer-directed surgery	Recommended but not performed, unknown reason	Beam radiation	Blank(s)	Blank(s)	Blank(s)	9	Blank(s)	Blank(s)	Blank(s)	Blank(s)	Blank(s)	Blank(s)
1974	White	Male	Esophagus	Malignant	C15.3-Upper third of esophagus	153	8070	Unknown	Not a paired site	Positive histology	8070/3: Squamous cell carcinoma, NOS	8070/3: Squamous cell carcinoma, NOS	Blank(s)	Blank(s)	Blank(s)	Blank(s)	Blank(s)	N/A	Blank(s)	Blank(s)	Blank(s)	Blank(s)	Blank(s)	Blank(s)	Blank(s)	Blank(s)	Blank(s)	Blank(s)	Blank(s)	Blank(s)	Regional	Blank(s)	Blank(s)	Blank(s)	Blank(s)	Blank(s)	No radiation and/or cancer-directed surgery	Recommended but not performed, unknown reason	Beam radiation	Blank(s)	Blank(s)	Blank(s)	9	Blank(s)	Blank(s)	Blank(s)	Blank(s)	Blank(s)	Blank(s)
1974	White	Female	Esophagus	Malignant	C15.3-Upper third of esophagus	153	8021	Undifferentiated; anaplastic; Grade IV	Not a paired site	Positive histology	8021/3: Carcinoma, anaplastic, NOS	8021/3: Carcinoma, anaplastic, NOS	Blank(s)	Blank(s)	Blank(s)	Blank(s)	Blank(s)	N/A	Blank(s)	Blank(s)	Blank(s)	Blank(s)	Blank(s)	Blank(s)	Blank(s)	Blank(s)	Blank(s)	Blank(s)	Blank(s)	Blank(s)	Unstaged	Blank(s)	Blank(s)	Blank(s)	Blank(s)	Blank(s)	No radiation and/or cancer-directed surgery	Recommended but not performed, unknown reason	Beam radiation	Blank(s)	Blank(s)	Blank(s)	9	Blank(s)	Blank(s)	Blank(s)	Blank(s)	Blank(s)	Blank(s)
1974	White	Female	Esophagus	Malignant	C15.3-Upper third of esophagus	153	8070	Poorly differentiated; Grade III	Not a paired site	Positive histology	8070/3: Squamous cell carcinoma, NOS	8070/3: Squamous cell carcinoma, NOS	Blank(s)	Blank(s)	Blank(s)	Blank(s)	Blank(s)	N/A	Blank(s)	Blank(s)	Blank(s)	Blank(s)	Blank(s)	Blank(s)	Blank(s)	Blank(s)	Blank(s)	Blank(s)	Blank(s)	Blank(s)	Distant	Blank(s)	Blank(s)	Blank(s)	Blank(s)	Blank(s)	No radiation and/or cancer-directed surgery	Recommended but not performed, unknown reason	Beam radiation	Blank(s)	Blank(s)	Blank(s)	9	Blank(s)	Blank(s)	Blank(s)	Blank(s)	Blank(s)	Blank(s)
1973	Black	Male	Esophagus	Malignant	C15.3-Upper third of esophagus	153	8070	Poorly differentiated; Grade III	Not a paired site	Positive histology	8070/3: Squamous cell carcinoma, NOS	8070/3: Squamous cell carcinoma, NOS	Blank(s)	Blank(s)	Blank(s)	Blank(s)	Blank(s)	N/A	Blank(s)	Blank(s)	Blank(s)	Blank(s)	Blank(s)	Blank(s)	Blank(s)	Blank(s)	Blank(s)	Blank(s)	Blank(s)	Blank(s)	Unstaged	Blank(s)	Blank(s)	Blank(s)	Blank(s)	Blank(s)	No radiation and/or cancer-directed surgery	Recommended but not performed, unknown reason	Beam radiation	Blank(s)	Blank(s)	Blank(s)	9	Blank(s)	Blank(s)	Blank(s)	Blank(s)	Blank(s)	Blank(s)
2001	White	Female	Esophagus	Malignant	C15.0-Cervical esophagus	150	8071	Unknown	Not a paired site	Positive histology	8071/3: Squamous cell carcinoma, keratinizing, NOS	8071/3: Squamous cell carcinoma, keratinizing, NOS	Blank(s)	Blank(s)	Blank(s)	88	88	N/A	Blank(s)	Blank(s)	Blank(s)	Blank(s)	Blank(s)	Blank(s)	Recode scheme not yet available	Recode scheme not yet available	Recode scheme not yet available	Blank(s)	Blank(s)	Regional	Distant	Regional by both direct extension and lymph node involvement	Blank(s)	0	Blank(s)	Blank(s)	No radiation and/or cancer-directed surgery	Not recommended	Beam radiation	0	0	0	Blank(s)	Blank(s)	Blank(s)	Blank(s)	Blank(s)	Blank(s)	Blank(s)
2002	White	Male	Esophagus	Malignant	C15.3-Upper third of esophagus	153	8070	Poorly differentiated; Grade III	Not a paired site	Positive histology	8070/3: Squamous cell carcinoma, NOS	8070/3: Squamous cell carcinoma, NOS	Blank(s)	Blank(s)	Blank(s)	88	88	N/A	Blank(s)	Blank(s)	Blank(s)	Blank(s)	Blank(s)	Blank(s)	Recode scheme not yet available	Recode scheme not yet available	Recode scheme not yet available	Blank(s)	Blank(s)	Regional	Regional	Regional by both direct extension and lymph node involvement	Blank(s)	0	Blank(s)	Blank(s)	No radiation and/or cancer-directed surgery	Not recommended	None	0	0	0	Blank(s)	Blank(s)	Blank(s)	Blank(s)	Blank(s)	Blank(s)	Blank(s)
2002	White	Male	Esophagus	Malignant	C15.0-Cervical esophagus	150	8070	Poorly differentiated; Grade III	Not a paired site	Positive histology	8070/3: Squamous cell carcinoma, NOS	8070/3: Squamous cell carcinoma, NOS	Blank(s)	Blank(s)	Blank(s)	88	88	N/A	Blank(s)	Blank(s)	Blank(s)	Blank(s)	Blank(s)	Blank(s)	Recode scheme not yet available	Recode scheme not yet available	Recode scheme not yet available	Blank(s)	Blank(s)	Distant	Distant	Distant site(s)/node(s) involved	Blank(s)	55	Blank(s)	Blank(s)	Radiation after surgery	Surgery performed	Beam radiation	1	50	3	Blank(s)	Blank(s)	Blank(s)	Blank(s)	Blank(s)	Blank(s)	Blank(s)
2002	White	Male	Esophagus	Malignant	C15.3-Upper third of esophagus	153	8070	Poorly differentiated; Grade III	Not a paired site	Positive histology	8070/3: Squamous cell carcinoma, NOS	8070/3: Squamous cell carcinoma, NOS	Blank(s)	Blank(s)	Blank(s)	88	88	N/A	Blank(s)	Blank(s)	Blank(s)	Blank(s)	Blank(s)	Blank(s)	Recode scheme not yet available	Recode scheme not yet available	Recode scheme not yet available	Blank(s)	Blank(s)	Distant	Distant	Distant site(s)/node(s) involved	Blank(s)	0	Blank(s)	Blank(s)	No radiation and/or cancer-directed surgery	Not recommended	Beam radiation	0	0	0	Blank(s)	Blank(s)	Blank(s)	Blank(s)	Blank(s)	Blank(s)	Blank(s)
2002	White	Male	Esophagus	Malignant	C15.3-Upper third of esophagus	153	8070	Poorly differentiated; Grade III	Not a paired site	Positive histology	8070/3: Squamous cell carcinoma, NOS	8070/3: Squamous cell carcinoma, NOS	Blank(s)	Blank(s)	Blank(s)	88	88	N/A	Blank(s)	Blank(s)	Blank(s)	Blank(s)	Blank(s)	Blank(s)	Recode scheme not yet available	Recode scheme not yet available	Recode scheme not yet available	Blank(s)	Blank(s)	Localized	Localized	Localized only	Blank(s)	0	Blank(s)	Blank(s)	No radiation and/or cancer-directed surgery	Not recommended	Beam radiation	0	0	0	Blank(s)	Blank(s)	Blank(s)	Blank(s)	Blank(s)	Blank(s)	Blank(s)
2003	White	Female	Esophagus	Malignant	C15.0-Cervical esophagus	150	8070	Unknown	Not a paired site	Positive exfoliative cytology, no positive histology	8070/3: Squamous cell carcinoma, NOS	8070/3: Squamous cell carcinoma, NOS	Blank(s)	Blank(s)	Blank(s)	88	88	N/A	Blank(s)	Blank(s)	Blank(s)	Blank(s)	Blank(s)	Blank(s)	Recode scheme not yet available	Recode scheme not yet available	Recode scheme not yet available	Blank(s)	Blank(s)	Regional	Distant	Regional by both direct extension and lymph node involvement	Blank(s)	0	None	None; diagnosed at autopsy	No radiation and/or cancer-directed surgery	Not recommended	Beam radiation	Blank(s)	Blank(s)	Blank(s)	Blank(s)	Blank(s)	Blank(s)	Blank(s)	Blank(s)	Blank(s)	Blank(s)
2003	Other (American Indian/AK Native, Asian/Pacific Islander)	Male	Esophagus	Malignant	C15.3-Upper third of esophagus	153	8070	Unknown	Not a paired site	Positive exfoliative cytology, no positive histology	8070/3: Squamous cell carcinoma, NOS	8070/3: Squamous cell carcinoma, NOS	Blank(s)	Blank(s)	Blank(s)	88	88	N/A	Blank(s)	Blank(s)	Blank(s)	Blank(s)	Blank(s)	Blank(s)	Recode scheme not yet available	Recode scheme not yet available	Recode scheme not yet available	Blank(s)	Blank(s)	Regional	Regional	Regional by direct extension only	Blank(s)	0	None	None; diagnosed at autopsy	No radiation and/or cancer-directed surgery	Recommended but not performed, patient refused	Beam radiation	Blank(s)	Blank(s)	Blank(s)	Blank(s)	Blank(s)	Blank(s)	Blank(s)	Blank(s)	Blank(s)	Blank(s)
2003	White	Male	Esophagus	Malignant	C15.3-Upper third of esophagus	153	8070	Poorly differentiated; Grade III	Not a paired site	Positive histology	8070/3: Squamous cell carcinoma, NOS	8070/3: Squamous cell carcinoma, NOS	Blank(s)	Blank(s)	Blank(s)	88	88	N/A	Blank(s)	Blank(s)	Blank(s)	Blank(s)	Blank(s)	Blank(s)	Recode scheme not yet available	Recode scheme not yet available	Recode scheme not yet available	Blank(s)	Blank(s)	Unknown/unstaged	Unstaged	Unknown/unstaged/unspecified/DCO	Blank(s)	0	None	None; diagnosed at autopsy	No radiation and/or cancer-directed surgery	Not recommended	None	Blank(s)	Blank(s)	Blank(s)	Blank(s)	Blank(s)	Blank(s)	Blank(s)	Blank(s)	Blank(s)	Blank(s)
2003	Black	Female	Esophagus	Malignant	C15.3-Upper third of esophagus	153	8070	Moderately differentiated; Grade II	Not a paired site	Positive histology	8070/3: Squamous cell carcinoma, NOS	8070/3: Squamous cell carcinoma, NOS	Blank(s)	Blank(s)	Blank(s)	88	88	N/A	Blank(s)	Blank(s)	Blank(s)	Blank(s)	Blank(s)	Blank(s)	Recode scheme not yet available	Recode scheme not yet available	Recode scheme not yet available	Blank(s)	Blank(s)	Regional	Regional	Regional by both direct extension and lymph node involvement	Blank(s)	0	None	None; diagnosed at autopsy	No radiation and/or cancer-directed surgery	Not recommended	Refused	Blank(s)	Blank(s)	Blank(s)	Blank(s)	Blank(s)	Blank(s)	Blank(s)	Blank(s)	Blank(s)	Blank(s)
2003	White	Male	Esophagus	Malignant	C15.0-Cervical esophagus	150	8070	Poorly differentiated; Grade III	Not a paired site	Positive histology	8070/3: Squamous cell carcinoma, NOS	8070/3: Squamous cell carcinoma, NOS	Blank(s)	Blank(s)	Blank(s)	88	88	N/A	Blank(s)	Blank(s)	Blank(s)	Blank(s)	Blank(s)	Blank(s)	Recode scheme not yet available	Recode scheme not yet available	Recode scheme not yet available	Blank(s)	Blank(s)	Regional	Regional	Regional by direct extension only	Blank(s)	0	None	None; diagnosed at autopsy	No radiation and/or cancer-directed surgery	Not recommended	Beam radiation	Blank(s)	Blank(s)	Blank(s)	Blank(s)	Blank(s)	Blank(s)	Blank(s)	Blank(s)	Blank(s)	Blank(s)
2004	Unknown	Male	Esophagus	Malignant	C15.0-Cervical esophagus	150	8070	Poorly differentiated; Grade III	Not a paired site	Positive histology	8070/3: Squamous cell carcinoma, NOS	8070/3: Squamous cell carcinoma, NOS	Blank(s)	UNK Stage	AJCC 6th ed derived from CS manual/coding instructions, v1.0	Blank(s)	Blank(s)	N/A	Blank(s)	Blank(s)	Blank(s)	TX	N1	MX	Blank(s)	Blank(s)	Blank(s)	RN	RN	Regional	Regional	Blank(s)	Blank(s)	0	None	None; diagnosed at autopsy	No radiation and/or cancer-directed surgery	Not recommended	None	Blank(s)	Blank(s)	Blank(s)	Blank(s)	999	999	100	99	988	Blank(s)
2004	White	Female	Esophagus	Malignant	C15.3-Upper third of esophagus	153	8070	Moderately differentiated; Grade II	Not a paired site	Positive histology	8070/3: Squamous cell carcinoma, NOS	8070/3: Squamous cell carcinoma, NOS	Blank(s)	I	AJCC 6th ed derived from CS manual/coding instructions, v1.0	Blank(s)	Blank(s)	N/A	Blank(s)	Blank(s)	Blank(s)	T1	N0	M0	Blank(s)	Blank(s)	Blank(s)	L	L	Localized	Localized	Blank(s)	Blank(s)	53	4 or more regional lymph nodes removed	None; diagnosed at autopsy	No radiation and/or cancer-directed surgery	Surgery performed	None	Blank(s)	Blank(s)	Blank(s)	Blank(s)	1	160	0	0	988	Blank(s)
2002	White	Male	Esophagus	Malignant	C15.3-Upper third of esophagus	153	8070	Unknown	Not a paired site	Positive histology	8070/3: Squamous cell carcinoma, NOS	8070/3: Squamous cell carcinoma, NOS	Blank(s)	Blank(s)	Blank(s)	88	88	N/A	Blank(s)	Blank(s)	Blank(s)	Blank(s)	Blank(s)	Blank(s)	Recode scheme not yet available	Recode scheme not yet available	Recode scheme not yet available	Blank(s)	Blank(s)	Regional	Regional	Regional lymph nodes involved only	Blank(s)	0	Blank(s)	Blank(s)	No radiation and/or cancer-directed surgery	Not recommended	None	0	0	0	Blank(s)	Blank(s)	Blank(s)	Blank(s)	Blank(s)	Blank(s)	Blank(s)
2004	White	Male	Esophagus	Malignant	C15.3-Upper third of esophagus	153	8071	Moderately differentiated; Grade II	Not a paired site	Positive histology	8071/3: Squamous cell carcinoma, keratinizing, NOS	8071/3: Squamous cell carcinoma, keratinizing, NOS	Blank(s)	IVNOS	AJCC 6th ed derived from CS manual/coding instructions, v1.0	Blank(s)	Blank(s)	N/A	Blank(s)	Blank(s)	Blank(s)	T1	N1	M1NOS	Blank(s)	Blank(s)	Blank(s)	D	D	Distant	Distant	Blank(s)	Blank(s)	0	None	None; diagnosed at autopsy	No radiation and/or cancer-directed surgery	Not recommended	Beam radiation	Blank(s)	Blank(s)	Blank(s)	Blank(s)	30	300	100	10	988	Blank(s)
2004	Other (American Indian/AK Native, Asian/Pacific Islander)	Male	Esophagus	Malignant	C15.0-Cervical esophagus	150	8070	Unknown	Not a paired site	Positive histology	8070/3: Squamous cell carcinoma, NOS	8070/3: Squamous cell carcinoma, NOS	Blank(s)	IIA	AJCC 6th ed derived from CS manual/coding instructions, v1.0	Blank(s)	Blank(s)	N/A	Blank(s)	Blank(s)	Blank(s)	T2	N0	M0	Blank(s)	Blank(s)	Blank(s)	L	L	Localized	Localized	Blank(s)	Blank(s)	0	None	None; diagnosed at autopsy	No radiation and/or cancer-directed surgery	Not recommended	Beam radiation	Blank(s)	Blank(s)	Blank(s)	Blank(s)	20	200	0	0	988	Blank(s)
2005	Other (American Indian/AK Native, Asian/Pacific Islander)	Male	Esophagus	Malignant	C15.3-Upper third of esophagus	153	8070	Poorly differentiated; Grade III	Not a paired site	Positive histology	8070/3: Squamous cell carcinoma, NOS	8070/3: Squamous cell carcinoma, NOS	Blank(s)	I	AJCC 6th ed derived from CS manual/coding instructions, v1.0	Blank(s)	Blank(s)	N/A	Blank(s)	Blank(s)	Blank(s)	T1	N0	M0	Blank(s)	Blank(s)	Blank(s)	L	L	Localized	Localized	Blank(s)	Blank(s)	27	None	None; diagnosed at autopsy	Radiation after surgery	Surgery performed	Beam radiation	Blank(s)	Blank(s)	Blank(s)	Blank(s)	30	160	0	0	988	Blank(s)
2005	White	Male	Esophagus	Malignant	C15.3-Upper third of esophagus	153	8071	Poorly differentiated; Grade III	Not a paired site	Positive histology	8071/3: Squamous cell carcinoma, keratinizing, NOS	8071/3: Squamous cell carcinoma, keratinizing, NOS	Blank(s)	IVB	AJCC 6th ed derived from CS manual/coding instructions, v1.0	Blank(s)	Blank(s)	N/A	Blank(s)	Blank(s)	Blank(s)	T3	N1	M1b	Blank(s)	Blank(s)	Blank(s)	D	D	Distant	Distant	Blank(s)	Blank(s)	54	4 or more regional lymph nodes removed	None; diagnosed at autopsy	Radiation prior to surgery	Surgery performed	Beam radiation	Blank(s)	Blank(s)	Blank(s)	Blank(s)	32	400	305	40	988	Blank(s)
2005	Other (American Indian/AK Native, Asian/Pacific Islander)	Male	Esophagus	Malignant	C15.0-Cervical esophagus	150	8070	Poorly differentiated; Grade III	Not a paired site	Positive histology	8070/3: Squamous cell carcinoma, NOS	8070/3: Squamous cell carcinoma, NOS	Blank(s)	IVA	AJCC 6th ed derived from CS manual/coding instructions, v1.0	Blank(s)	Blank(s)	N/A	Blank(s)	Blank(s)	Blank(s)	T4	N1	M1a	Blank(s)	Blank(s)	Blank(s)	D	D	Distant	Distant	Blank(s)	Blank(s)	0	None	None; diagnosed at autopsy	No radiation and/or cancer-directed surgery	Not recommended	Beam radiation	Blank(s)	Blank(s)	Blank(s)	Blank(s)	73	650	220	11	988	Blank(s)
2005	Black	Male	Esophagus	Malignant	C15.0-Cervical esophagus	150	8070	Poorly differentiated; Grade III	Not a paired site	Positive histology	8070/3: Squamous cell carcinoma, NOS	8070/3: Squamous cell carcinoma, NOS	Blank(s)	I	AJCC 6th ed derived from CS manual/coding instructions, v1.0	Blank(s)	Blank(s)	N/A	Blank(s)	Blank(s)	Blank(s)	T1	N0	M0	Blank(s)	Blank(s)	Blank(s)	L	L	Localized	Localized	Blank(s)	Blank(s)	0	None	None; diagnosed at autopsy	No radiation and/or cancer-directed surgery	Not recommended	Beam radiation	Blank(s)	Blank(s)	Blank(s)	Blank(s)	80	100	0	0	988	Blank(s)
2005	Other (American Indian/AK Native, Asian/Pacific Islander)	Male	Esophagus	Malignant	C15.3-Upper third of esophagus	153	8070	Moderately differentiated; Grade II	Not a paired site	Positive histology	8070/3: Squamous cell carcinoma, NOS	8070/3: Squamous cell carcinoma, NOS	Blank(s)	IVNOS	AJCC 6th ed derived from CS manual/coding instructions, v1.0	Blank(s)	Blank(s)	N/A	Blank(s)	Blank(s)	Blank(s)	T2	N1	M1NOS	Blank(s)	Blank(s)	Blank(s)	D	D	Distant	Distant	Blank(s)	Blank(s)	0	None	None; diagnosed at autopsy	No radiation and/or cancer-directed surgery	Not recommended	Beam radiation	Blank(s)	Blank(s)	Blank(s)	Blank(s)	80	200	305	10	988	Blank(s)
2006	White	Male	Esophagus	Malignant	C15.0-Cervical esophagus	150	8070	Poorly differentiated; Grade III	Not a paired site	Positive exfoliative cytology, no positive histology	8070/3: Squamous cell carcinoma, NOS	8070/3: Squamous cell carcinoma, NOS	Blank(s)	III	AJCC 6th ed derived from CS manual/coding instructions, v1.0	Blank(s)	Blank(s)	N/A	Blank(s)	Blank(s)	Blank(s)	T4	N1	M0	Blank(s)	Blank(s)	Blank(s)	RE+RN	RE+RN	Regional	Regional	Blank(s)	Blank(s)	0	None	None; diagnosed at autopsy	No radiation and/or cancer-directed surgery	Not recommended	Beam radiation	Blank(s)	Blank(s)	Blank(s)	Blank(s)	999	650	100	0	988	Blank(s)
2006	Other (American Indian/AK Native, Asian/Pacific Islander)	Male	Esophagus	Malignant	C15.3-Upper third of esophagus	153	8070	Moderately differentiated; Grade II	Not a paired site	Positive histology	8070/3: Squamous cell carcinoma, NOS	8070/3: Squamous cell carcinoma, NOS	Blank(s)	I	AJCC 6th ed derived from CS manual/coding instructions, v1.0	Blank(s)	Blank(s)	N/A	Blank(s)	Blank(s)	Blank(s)	T1	N0	M0	Blank(s)	Blank(s)	Blank(s)	L	L	Localized	Localized	Blank(s)	Blank(s)	0	None	None; diagnosed at autopsy	No radiation and/or cancer-directed surgery	Not recommended	Beam radiation	Blank(s)	Blank(s)	Blank(s)	Blank(s)	36	110	0	0	988	Blank(s)
2006	White	Male	Esophagus	Malignant	C15.3-Upper third of esophagus	153	8070	Poorly differentiated; Grade III	Not a paired site	Positive histology	8070/3: Squamous cell carcinoma, NOS	8070/3: Squamous cell carcinoma, NOS	Blank(s)	IVB	AJCC 6th ed derived from CS manual/coding instructions, v1.0	Blank(s)	Blank(s)	N/A	Blank(s)	Blank(s)	Blank(s)	T1	N0	M1b	Blank(s)	Blank(s)	Blank(s)	D	D	Distant	Distant	Blank(s)	Blank(s)	0	None	None; diagnosed at autopsy	No radiation and/or cancer-directed surgery	Not recommended	Beam radiation	Blank(s)	Blank(s)	Blank(s)	Blank(s)	80	300	0	40	988	Blank(s)
2006	Other (American Indian/AK Native, Asian/Pacific Islander)	Female	Esophagus	Malignant	C15.0-Cervical esophagus	150	8070	Moderately differentiated; Grade II	Not a paired site	Positive histology	8070/3: Squamous cell carcinoma, NOS	8070/3: Squamous cell carcinoma, NOS	Blank(s)	IIB	AJCC 6th ed derived from CS manual/coding instructions, v1.0	Blank(s)	Blank(s)	N/A	Blank(s)	Blank(s)	Blank(s)	T1	N1	M0	Blank(s)	Blank(s)	Blank(s)	RN	RN	Regional	Regional	Blank(s)	Blank(s)	0	None	None; diagnosed at autopsy	No radiation and/or cancer-directed surgery	Not recommended	Beam radiation	Blank(s)	Blank(s)	Blank(s)	Blank(s)	999	300	100	0	988	Blank(s)
2006	White	Female	Esophagus	Malignant	C15.3-Upper third of esophagus	153	8070	Unknown	Not a paired site	Positive histology	8070/3: Squamous cell carcinoma, NOS	8070/3: Squamous cell carcinoma, NOS	Blank(s)	UNK Stage	AJCC 6th ed derived from CS manual/coding instructions, v1.0	Blank(s)	Blank(s)	N/A	Blank(s)	Blank(s)	Blank(s)	TX	NX	MX	Blank(s)	Blank(s)	Blank(s)	U	U	Unknown/unstaged	Unstaged	Blank(s)	Blank(s)	0	None	None; diagnosed at autopsy	No radiation and/or cancer-directed surgery	Not recommended	None	Blank(s)	Blank(s)	Blank(s)	Blank(s)	999	999	999	99	988	Blank(s)
2006	Other (American Indian/AK Native, Asian/Pacific Islander)	Male	Esophagus	Malignant	C15.3-Upper third of esophagus	153	8070	Moderately differentiated; Grade II	Not a paired site	Positive histology	8070/3: Squamous cell carcinoma, NOS	8070/3: Squamous cell carcinoma, NOS	Blank(s)	IVB	AJCC 6th ed derived from CS manual/coding instructions, v1.0	Blank(s)	Blank(s)	N/A	Blank(s)	Blank(s)	Blank(s)	T4	N0	M1b	Blank(s)	Blank(s)	Blank(s)	D	D	Distant	Distant	Blank(s)	Blank(s)	0	None	None; diagnosed at autopsy	No radiation and/or cancer-directed surgery	Not recommended	Beam radiation	Blank(s)	Blank(s)	Blank(s)	Blank(s)	999	600	0	40	988	Blank(s)
2006	Black	Female	Esophagus	Malignant	C15.0-Cervical esophagus	150	8070	Unknown	Not a paired site	Positive histology	8070/3: Squamous cell carcinoma, NOS	8070/3: Squamous cell carcinoma, NOS	Blank(s)	IIB	AJCC 6th ed derived from CS manual/coding instructions, v1.0	Blank(s)	Blank(s)	N/A	Blank(s)	Blank(s)	Blank(s)	T1	N1	M0	Blank(s)	Blank(s)	Blank(s)	D	D	Distant	Distant	Blank(s)	Blank(s)	0	None	None; diagnosed at autopsy	No radiation and/or cancer-directed surgery	Not recommended	None	Blank(s)	Blank(s)	Blank(s)	Blank(s)	999	300	305	0	988	Blank(s)
2007	White	Male	Esophagus	Malignant	C15.0-Cervical esophagus	150	8070	Moderately differentiated; Grade II	Not a paired site	Positive histology	8070/3: Squamous cell carcinoma, NOS	8070/3: Squamous cell carcinoma, NOS	Blank(s)	III	AJCC 6th ed derived from CS manual/coding instructions, v1.0	Blank(s)	Blank(s)	N/A	Blank(s)	Blank(s)	Blank(s)	T3	N1	M0	Blank(s)	Blank(s)	Blank(s)	RE+RN	RE+RN	Regional	Regional	Blank(s)	Blank(s)	0	None	None; diagnosed at autopsy	No radiation and/or cancer-directed surgery	Not recommended	Beam radiation	Blank(s)	Blank(s)	Blank(s)	Blank(s)	999	400	500	0	988	Blank(s)
2007	White	Female	Esophagus	Malignant	C15.0-Cervical esophagus	150	8070	Unknown	Not a paired site	Positive histology	8070/3: Squamous cell carcinoma, NOS	8070/3: Squamous cell carcinoma, NOS	Blank(s)	IIA	AJCC 6th ed derived from CS manual/coding instructions, v1.0	Blank(s)	Blank(s)	N/A	Blank(s)	Blank(s)	Blank(s)	T3	N0	M0	Blank(s)	Blank(s)	Blank(s)	RE	RE	Regional	Regional	Blank(s)	Blank(s)	0	None	None; diagnosed at autopsy	No radiation and/or cancer-directed surgery	Not recommended	Beam radiation	Blank(s)	Blank(s)	Blank(s)	Blank(s)	50	400	0	0	988	Blank(s)
2007	White	Female	Esophagus	Malignant	C15.0-Cervical esophagus	150	8070	Unknown	Not a paired site	Positive histology	8070/3: Squamous cell carcinoma, NOS	8070/3: Squamous cell carcinoma, NOS	Blank(s)	UNK Stage	AJCC 6th ed derived from CS manual/coding instructions, v1.0	Blank(s)	Blank(s)	N/A	Blank(s)	Blank(s)	Blank(s)	TX	N0	M0	Blank(s)	Blank(s)	Blank(s)	U	U	Unknown/unstaged	Unstaged	Blank(s)	Blank(s)	0	None	None; diagnosed at autopsy	No radiation and/or cancer-directed surgery	Not recommended	Beam radiation	Blank(s)	Blank(s)	Blank(s)	Blank(s)	999	999	0	0	988	Blank(s)
2007	White	Female	Esophagus	Malignant	C15.3-Upper third of esophagus	153	8071	Moderately differentiated; Grade II	Not a paired site	Positive histology	8071/3: Squamous cell carcinoma, keratinizing, NOS	8071/3: Squamous cell carcinoma, keratinizing, NOS	Blank(s)	IIA	AJCC 6th ed derived from CS manual/coding instructions, v1.0	Blank(s)	Blank(s)	N/A	Blank(s)	Blank(s)	Blank(s)	T3	N0	M0	Blank(s)	Blank(s)	Blank(s)	RE	RE	Regional	Regional	Blank(s)	Blank(s)	0	None	None; diagnosed at autopsy	No radiation and/or cancer-directed surgery	Not recommended	Beam radiation	Blank(s)	Blank(s)	Blank(s)	Blank(s)	999	400	0	0	988	Blank(s)
2007	White	Female	Esophagus	Malignant	C15.0-Cervical esophagus	150	8070	Moderately differentiated; Grade II	Not a paired site	Positive histology	8070/3: Squamous cell carcinoma, NOS	8070/3: Squamous cell carcinoma, NOS	Blank(s)	I	AJCC 6th ed derived from CS manual/coding instructions, v1.0	Blank(s)	Blank(s)	N/A	Blank(s)	Blank(s)	Blank(s)	T1	N0	M0	Blank(s)	Blank(s)	Blank(s)	L	L	Localized	Localized	Blank(s)	Blank(s)	0	None	None; diagnosed at autopsy	No radiation and/or cancer-directed surgery	Not recommended	Beam radiation	Blank(s)	Blank(s)	Blank(s)	Blank(s)	24	300	0	0	988	Blank(s)
2007	White	Male	Esophagus	Malignant	C15.3-Upper third of esophagus	153	8070	Moderately differentiated; Grade II	Not a paired site	Positive histology	8070/3: Squamous cell carcinoma, NOS	8070/3: Squamous cell carcinoma, NOS	Blank(s)	I	AJCC 6th ed derived from CS manual/coding instructions, v1.0	Blank(s)	Blank(s)	N/A	Blank(s)	Blank(s)	Blank(s)	T1	N0	M0	Blank(s)	Blank(s)	Blank(s)	L	L	Localized	Localized	Blank(s)	Blank(s)	0	None	None; diagnosed at autopsy	No radiation and/or cancer-directed surgery	Not recommended	Beam radiation	Blank(s)	Blank(s)	Blank(s)	Blank(s)	999	300	0	0	988	Blank(s)
2008	Other (American Indian/AK Native, Asian/Pacific Islander)	Male	Esophagus	Malignant	C15.3-Upper third of esophagus	153	8140	Poorly differentiated; Grade III	Not a paired site	Positive histology	8140/3: Adenocarcinoma, NOS	8140/3: Adenocarcinoma, NOS	Blank(s)	IVB	AJCC 6th ed derived from CS manual/coding instructions, v1.0	Blank(s)	Blank(s)	N/A	Blank(s)	Blank(s)	Blank(s)	T3	N1	M1b	Blank(s)	Blank(s)	Blank(s)	D	D	Distant	Distant	Blank(s)	Blank(s)	0	None	None; diagnosed at autopsy	No radiation and/or cancer-directed surgery	Not recommended	Beam radiation	Blank(s)	Blank(s)	Blank(s)	Blank(s)	13	400	305	40	988	Blank(s)
2008	White	Male	Esophagus	Malignant	C15.3-Upper third of esophagus	153	8010	Poorly differentiated; Grade III	Not a paired site	Positive histology	8010/3: Carcinoma, NOS	8010/3: Carcinoma, NOS	Blank(s)	IIA	AJCC 6th ed derived from CS manual/coding instructions, v1.0	Blank(s)	Blank(s)	N/A	Blank(s)	Blank(s)	Blank(s)	T3	N0	M0	Blank(s)	Blank(s)	Blank(s)	RE	RE	Regional	Regional	Blank(s)	Blank(s)	0	None	None; diagnosed at autopsy	No radiation and/or cancer-directed surgery	Not recommended	Beam radiation	Blank(s)	Blank(s)	Blank(s)	Blank(s)	25	400	0	0	988	Blank(s)
2007	White	Female	Esophagus	Malignant	C15.3-Upper third of esophagus	153	8140	Poorly differentiated; Grade III	Not a paired site	Positive histology	8140/3: Adenocarcinoma, NOS	8140/3: Adenocarcinoma, NOS	Blank(s)	IIA	AJCC 6th ed derived from CS manual/coding instructions, v1.0	Blank(s)	Blank(s)	N/A	Blank(s)	Blank(s)	Blank(s)	T3	N0	M0	Blank(s)	Blank(s)	Blank(s)	RE	RE	Regional	Regional	Blank(s)	Blank(s)	0	None	None; diagnosed at autopsy	No radiation and/or cancer-directed surgery	Not recommended	Beam radiation	Blank(s)	Blank(s)	Blank(s)	Blank(s)	999	400	0	0	988	Blank(s)
2008	White	Female	Esophagus	Malignant	C15.3-Upper third of esophagus	153	8070	Unknown	Not a paired site	Positive histology	8070/3: Squamous cell carcinoma, NOS	8070/3: Squamous cell carcinoma, NOS	Blank(s)	IIA	AJCC 6th ed derived from CS manual/coding instructions, v1.0	Blank(s)	Blank(s)	N/A	Blank(s)	Blank(s)	Blank(s)	T2	N0	M0	Blank(s)	Blank(s)	Blank(s)	L	L	Localized	Localized	Blank(s)	Blank(s)	0	None	None; diagnosed at autopsy	No radiation and/or cancer-directed surgery	Not recommended	Beam radiation	Blank(s)	Blank(s)	Blank(s)	Blank(s)	30	200	0	0	988	Blank(s)
2008	White	Male	Esophagus	Malignant	C15.3-Upper third of esophagus	153	8140	Moderately differentiated; Grade II	Not a paired site	Positive histology	8140/3: Adenocarcinoma, NOS	8140/3: Adenocarcinoma, NOS	Blank(s)	UNK Stage	AJCC 6th ed derived from CS manual/coding instructions, v1.0	Blank(s)	Blank(s)	N/A	Blank(s)	Blank(s)	Blank(s)	T4	N1	MX	Blank(s)	Blank(s)	Blank(s)	D	D	Distant	Distant	Blank(s)	Blank(s)	0	None	None; diagnosed at autopsy	No radiation and/or cancer-directed surgery	Not recommended	Beam radiation	Blank(s)	Blank(s)	Blank(s)	Blank(s)	999	600	305	99	988	Blank(s)
2008	Black	Male	Esophagus	Malignant	C15.3-Upper third of esophagus	153	8070	Undifferentiated; anaplastic; Grade IV	Not a paired site	Positive histology	8070/3: Squamous cell carcinoma, NOS	8070/3: Squamous cell carcinoma, NOS	Blank(s)	IVA	AJCC 6th ed derived from CS manual/coding instructions, v1.0	Blank(s)	Blank(s)	N/A	Blank(s)	Blank(s)	Blank(s)	T1	N1	M1a	Blank(s)	Blank(s)	Blank(s)	D	D	Distant	Distant	Blank(s)	Blank(s)	0	None	None; diagnosed at autopsy	No radiation and/or cancer-directed surgery	Not recommended	None	Blank(s)	Blank(s)	Blank(s)	Blank(s)	999	300	305	11	988	Blank(s)
2008	Other (American Indian/AK Native, Asian/Pacific Islander)	Female	Esophagus	Malignant	C15.3-Upper third of esophagus	153	8070	Poorly differentiated; Grade III	Not a paired site	Positive histology	8070/3: Squamous cell carcinoma, NOS	8070/3: Squamous cell carcinoma, NOS	Blank(s)	III	AJCC 6th ed derived from CS manual/coding instructions, v1.0	Blank(s)	Blank(s)	N/A	Blank(s)	Blank(s)	Blank(s)	T4	N1	M0	Blank(s)	Blank(s)	Blank(s)	D	D	Distant	Distant	Blank(s)	Blank(s)	0	None	None; diagnosed at autopsy	No radiation and/or cancer-directed surgery	Not recommended	Beam radiation	Blank(s)	Blank(s)	Blank(s)	Blank(s)	999	800	500	0	988	Blank(s)
2008	White	Female	Esophagus	Malignant	C15.3-Upper third of esophagus	153	8070	Poorly differentiated; Grade III	Not a paired site	Positive histology	8070/3: Squamous cell carcinoma, NOS	8070/3: Squamous cell carcinoma, NOS	Blank(s)	I	AJCC 6th ed derived from CS manual/coding instructions, v1.0	Blank(s)	Blank(s)	N/A	Blank(s)	Blank(s)	Blank(s)	T1	N0	M0	Blank(s)	Blank(s)	Blank(s)	L	L	Localized	Localized	Blank(s)	Blank(s)	0	None	None; diagnosed at autopsy	No radiation and/or cancer-directed surgery	Not recommended	Beam radiation	Blank(s)	Blank(s)	Blank(s)	Blank(s)	999	300	0	0	988	Blank(s)
2008	White	Male	Esophagus	Malignant	C15.3-Upper third of esophagus	153	8051	Well differentiated; Grade I	Not a paired site	Positive histology	8051/3: Verrucous carcinoma, NOS	8051/3: Verrucous carcinoma, NOS	Blank(s)	IIA	AJCC 6th ed derived from CS manual/coding instructions, v1.0	Blank(s)	Blank(s)	N/A	Blank(s)	Blank(s)	Blank(s)	T2	N0	M0	Blank(s)	Blank(s)	Blank(s)	L	L	Localized	Localized	Blank(s)	Blank(s)	53	4 or more regional lymph nodes removed	None; diagnosed at autopsy	No radiation and/or cancer-directed surgery	Surgery performed	None	Blank(s)	Blank(s)	Blank(s)	Blank(s)	125	200	0	0	988	Blank(s)
2008	White	Female	Esophagus	Malignant	C15.3-Upper third of esophagus	153	8070	Unknown	Not a paired site	Positive histology	8070/3: Squamous cell carcinoma, NOS	8070/3: Squamous cell carcinoma, NOS	Blank(s)	I	AJCC 6th ed derived from CS manual/coding instructions, v1.0	Blank(s)	Blank(s)	N/A	Blank(s)	Blank(s)	Blank(s)	T1	N0	M0	Blank(s)	Blank(s)	Blank(s)	L	L	Localized	Localized	Blank(s)	Blank(s)	0	None	None; diagnosed at autopsy	No radiation and/or cancer-directed surgery	Not recommended	None	Blank(s)	Blank(s)	Blank(s)	Blank(s)	17	300	0	0	988	Blank(s)
2009	White	Female	Esophagus	Malignant	C15.0-Cervical esophagus	150	8070	Poorly differentiated; Grade III	Not a paired site	Positive histology	8070/3: Squamous cell carcinoma, NOS	8070/3: Squamous cell carcinoma, NOS	Blank(s)	I	AJCC 6th ed derived from CS manual/coding instructions, v1.0	Blank(s)	Blank(s)	N/A	Blank(s)	Blank(s)	Blank(s)	T1	N0	M0	Blank(s)	Blank(s)	Blank(s)	L	L	Localized	Localized	Blank(s)	Blank(s)	0	None	None; diagnosed at autopsy	No radiation and/or cancer-directed surgery	Not recommended	Beam radiation	Blank(s)	Blank(s)	Blank(s)	Blank(s)	999	300	0	0	988	Blank(s)
2009	White	Male	Esophagus	Malignant	C15.3-Upper third of esophagus	153	8070	Poorly differentiated; Grade III	Not a paired site	Positive histology	8070/3: Squamous cell carcinoma, NOS	8070/3: Squamous cell carcinoma, NOS	Blank(s)	IVB	AJCC 6th ed derived from CS manual/coding instructions, v1.0	Blank(s)	Blank(s)	N/A	Blank(s)	Blank(s)	Blank(s)	T1	N1	M1b	Blank(s)	Blank(s)	Blank(s)	D	D	Distant	Distant	Blank(s)	Blank(s)	0	None	None; diagnosed at autopsy	No radiation and/or cancer-directed surgery	Not recommended	Beam radiation	Blank(s)	Blank(s)	Blank(s)	Blank(s)	65	300	305	50	988	Blank(s)
2009	White	Female	Esophagus	Malignant	C15.0-Cervical esophagus	150	8052	Unknown	Not a paired site	Positive histology	8052/3: Papillary squamous cell carcinoma	8052/3: Papillary squamous cell carcinoma	Blank(s)	I	AJCC 6th ed derived from CS manual/coding instructions, v1.0	Blank(s)	Blank(s)	N/A	Blank(s)	Blank(s)	Blank(s)	T1	N0	M0	Blank(s)	Blank(s)	Blank(s)	L	L	Localized	Localized	Blank(s)	Blank(s)	0	None	None; diagnosed at autopsy	No radiation and/or cancer-directed surgery	Not recommended	None	Blank(s)	Blank(s)	Blank(s)	Blank(s)	999	300	0	0	988	Blank(s)
2009	White	Male	Esophagus	Malignant	C15.3-Upper third of esophagus	153	8140	Moderately differentiated; Grade II	Not a paired site	Positive histology	8140/3: Adenocarcinoma, NOS	8140/3: Adenocarcinoma, NOS	Blank(s)	III	AJCC 6th ed derived from CS manual/coding instructions, v1.0	Blank(s)	Blank(s)	N/A	Blank(s)	Blank(s)	Blank(s)	T4	N1	M0	Blank(s)	Blank(s)	Blank(s)	RE+RN	RE+RN	Regional	Regional	Blank(s)	Blank(s)	0	None	None; diagnosed at autopsy	No radiation and/or cancer-directed surgery	Not recommended	Beam radiation	Blank(s)	Blank(s)	Blank(s)	Blank(s)	40	600	100	0	988	Blank(s)
2008	Black	Male	Esophagus	Malignant	C15.3-Upper third of esophagus	153	8070	Moderately differentiated; Grade II	Not a paired site	Positive histology	8070/3: Squamous cell carcinoma, NOS	8070/3: Squamous cell carcinoma, NOS	Blank(s)	III	AJCC 6th ed derived from CS manual/coding instructions, v1.0	Blank(s)	Blank(s)	N/A	Blank(s)	Blank(s)	Blank(s)	T4	N1	M0	Blank(s)	Blank(s)	Blank(s)	RE+RN	RE+RN	Regional	Regional	Blank(s)	Blank(s)	30	None	None; diagnosed at autopsy	No radiation and/or cancer-directed surgery	Surgery performed	None	Blank(s)	Blank(s)	Blank(s)	Blank(s)	20	600	100	0	988	Blank(s)
2008	White	Male	Esophagus	Malignant	C15.3-Upper third of esophagus	153	8140	Moderately differentiated; Grade II	Not a paired site	Positive histology	8140/3: Adenocarcinoma, NOS	8140/3: Adenocarcinoma, NOS	Blank(s)	III	AJCC 6th ed derived from CS manual/coding instructions, v1.0	Blank(s)	Blank(s)	N/A	Blank(s)	Blank(s)	Blank(s)	T4	N1	M0	Blank(s)	Blank(s)	Blank(s)	RE+RN	RE+RN	Regional	Regional	Blank(s)	Blank(s)	52	4 or more regional lymph nodes removed	None; diagnosed at autopsy	No radiation and/or cancer-directed surgery	Surgery performed	None	Blank(s)	Blank(s)	Blank(s)	Blank(s)	120	600	500	0	988	Blank(s)
2009	White	Male	Esophagus	Malignant	C15.3-Upper third of esophagus	153	8140	Moderately differentiated; Grade II	Not a paired site	Positive exfoliative cytology, no positive histology	8140/3: Adenocarcinoma, NOS	8140/3: Adenocarcinoma, NOS	Blank(s)	IVA	AJCC 6th ed derived from CS manual/coding instructions, v1.0	Blank(s)	Blank(s)	N/A	Blank(s)	Blank(s)	Blank(s)	T3	N0	M1a	Blank(s)	Blank(s)	Blank(s)	D	D	Distant	Distant	Blank(s)	Blank(s)	0	None	Non-primary surgical procedure to distant lymph node(s)	Radiation after surgery	Not recommended	Beam radiation	Blank(s)	Blank(s)	Blank(s)	Blank(s)	7	400	0	11	988	Blank(s)
2009	Other (American Indian/AK Native, Asian/Pacific Islander)	Female	Esophagus	Malignant	C15.3-Upper third of esophagus	153	8070	Unknown	Not a paired site	Positive histology	8070/3: Squamous cell carcinoma, NOS	8070/3: Squamous cell carcinoma, NOS	Blank(s)	III	AJCC 6th ed derived from CS manual/coding instructions, v1.0	Blank(s)	Blank(s)	N/A	Blank(s)	Blank(s)	Blank(s)	T4	N1	M0	Blank(s)	Blank(s)	Blank(s)	RE+RN	RE+RN	Regional	Regional	Blank(s)	Blank(s)	0	None	None; diagnosed at autopsy	No radiation and/or cancer-directed surgery	Not recommended	Beam radiation	Blank(s)	Blank(s)	Blank(s)	Blank(s)	53	600	100	0	988	Blank(s)
2009	White	Male	Esophagus	Malignant	C15.3-Upper third of esophagus	153	8070	Well differentiated; Grade I	Not a paired site	Positive histology	8070/3: Squamous cell carcinoma, NOS	8070/3: Squamous cell carcinoma, NOS	Blank(s)	UNK Stage	AJCC 6th ed derived from CS manual/coding instructions, v1.0	Blank(s)	Blank(s)	N/A	Blank(s)	Blank(s)	Blank(s)	TX	N0	M0	Blank(s)	Blank(s)	Blank(s)	U	U	Unknown/unstaged	Unstaged	Blank(s)	Blank(s)	0	None	None; diagnosed at autopsy	No radiation and/or cancer-directed surgery	Not recommended	Beam radiation	Blank(s)	Blank(s)	Blank(s)	Blank(s)	30	999	0	0	988	Blank(s)
2009	Other (American Indian/AK Native, Asian/Pacific Islander)	Male	Esophagus	Malignant	C15.0-Cervical esophagus	150	8070	Poorly differentiated; Grade III	Not a paired site	Positive histology	8070/3: Squamous cell carcinoma, NOS	8070/3: Squamous cell carcinoma, NOS	Blank(s)	IVB	AJCC 6th ed derived from CS manual/coding instructions, v1.0	Blank(s)	Blank(s)	N/A	Blank(s)	Blank(s)	Blank(s)	T4	N1	M1b	Blank(s)	Blank(s)	Blank(s)	D	D	Distant	Distant	Blank(s)	Blank(s)	0	Biopsy or aspiration of regional lymph node, NOS	None; diagnosed at autopsy	No radiation and/or cancer-directed surgery	Not recommended	None	Blank(s)	Blank(s)	Blank(s)	Blank(s)	46	600	100	40	988	Blank(s)
2009	White	Male	Esophagus	Malignant	C15.3-Upper third of esophagus	153	8070	Unknown	Not a paired site	Positive histology	8070/3: Squamous cell carcinoma, NOS	8070/3: Squamous cell carcinoma, NOS	Blank(s)	IIA	AJCC 6th ed derived from CS manual/coding instructions, v1.0	Blank(s)	Blank(s)	N/A	Blank(s)	Blank(s)	Blank(s)	T3	N0	M0	Blank(s)	Blank(s)	Blank(s)	RE	RE	Regional	Regional	Blank(s)	Blank(s)	0	None	None; diagnosed at autopsy	No radiation and/or cancer-directed surgery	Not recommended	Beam radiation	Blank(s)	Blank(s)	Blank(s)	Blank(s)	50	400	0	0	988	Blank(s)
2007	White	Male	Esophagus	Malignant	C15.3-Upper third of esophagus	153	8070	Unknown	Not a paired site	Positive histology	8070/3: Squamous cell carcinoma, NOS	8070/3: Squamous cell carcinoma, NOS	Blank(s)	UNK Stage	AJCC 6th ed derived from CS manual/coding instructions, v1.0	Blank(s)	Blank(s)	N/A	Blank(s)	Blank(s)	Blank(s)	TX	NX	MX	Blank(s)	Blank(s)	Blank(s)	U	U	Unknown/unstaged	Unstaged	Blank(s)	Blank(s)	0	None	None; diagnosed at autopsy	No radiation and/or cancer-directed surgery	Not recommended	Beam radiation	Blank(s)	Blank(s)	Blank(s)	Blank(s)	999	999	999	99	988	Blank(s)
2012	Other (American Indian/AK Native, Asian/Pacific Islander)	Male	Esophagus	Malignant	C15.3-Upper third of esophagus	153	8070	Poorly differentiated; Grade III	Not a paired site	Positive histology	8070/3: Squamous cell carcinoma, NOS	8070/3: Squamous cell carcinoma, NOS	UNK Stage	UNK Stage	AJCC 6th ed derived from CS manual/coding instructions, v1.0	Blank(s)	Blank(s)	N/A	TX	NX	M0	TX	NX	MX	Blank(s)	Blank(s)	Blank(s)	U	U	Unknown/unstaged	Unstaged	Blank(s)	Blank(s)	0	None	None; diagnosed at autopsy	No radiation and/or cancer-directed surgery	Not recommended	Beam radiation	Blank(s)	Blank(s)	Blank(s)	Blank(s)	999	999	999	99	0	Blank(s)
2010	White	Male	Esophagus	Malignant	C15.3-Upper third of esophagus	153	8070	Moderately differentiated; Grade II	Not a paired site	Positive histology	8070/3: Squamous cell carcinoma, NOS	8070/3: Squamous cell carcinoma, NOS	IV	IVB	AJCC 6th ed derived from CS manual/coding instructions, v1.0	Blank(s)	Blank(s)	N/A	T3	N2	M1	T3	N1	M1b	Blank(s)	Blank(s)	Blank(s)	D	D	Distant	Distant	Blank(s)	Blank(s)	0	None	None; diagnosed at autopsy	No radiation and/or cancer-directed surgery	Not recommended	Beam radiation	Blank(s)	Blank(s)	Blank(s)	Blank(s)	999	450	220	40	200	Blank(s)
2010	Black	Female	Esophagus	Malignant	C15.3-Upper third of esophagus	153	8070	Moderately differentiated; Grade II	Not a paired site	Positive histology	8070/3: Squamous cell carcinoma, NOS	8070/3: Squamous cell carcinoma, NOS	IV	IVB	AJCC 6th ed derived from CS manual/coding instructions, v1.0	Blank(s)	Blank(s)	N/A	TX	N1	M1	TX	N1	M1b	Blank(s)	Blank(s)	Blank(s)	D	D	Distant	Distant	Blank(s)	Blank(s)	0	None	None; diagnosed at autopsy	No radiation and/or cancer-directed surgery	Not recommended	None	Blank(s)	Blank(s)	Blank(s)	Blank(s)	999	999	100	40	100	Blank(s)
2010	White	Male	Esophagus	Malignant	C15.3-Upper third of esophagus	153	8070	Poorly differentiated; Grade III	Not a paired site	Positive histology	8070/3: Squamous cell carcinoma, NOS	8070/3: Squamous cell carcinoma, NOS	IB	I	AJCC 6th ed derived from CS manual/coding instructions, v1.0	Blank(s)	Blank(s)	N/A	T1NOS	N0	M0	T1	N0	M0	Blank(s)	Blank(s)	Blank(s)	L	L	Localized	Localized	Blank(s)	Blank(s)	0	None	None; diagnosed at autopsy	No radiation and/or cancer-directed surgery	Not recommended	Radiation, NOS method or source not specified	Blank(s)	Blank(s)	Blank(s)	Blank(s)	20	300	0	0	0	Blank(s)
2010	Black	Female	Esophagus	Malignant	C15.3-Upper third of esophagus	153	8070	Moderately differentiated; Grade II	Not a paired site	Positive histology	8070/3: Squamous cell carcinoma, NOS	8070/3: Squamous cell carcinoma, NOS	IV	IVB	AJCC 6th ed derived from CS manual/coding instructions, v1.0	Blank(s)	Blank(s)	N/A	T1NOS	N2	M1	T1	N1	M1b	Blank(s)	Blank(s)	Blank(s)	D	D	Distant	Distant	Blank(s)	Blank(s)	0	None	None; diagnosed at autopsy	No radiation and/or cancer-directed surgery	Not recommended	Beam radiation	Blank(s)	Blank(s)	Blank(s)	Blank(s)	100	300	305	50	200	Blank(s)
2010	Other (American Indian/AK Native, Asian/Pacific Islander)	Male	Esophagus	Malignant	C15.3-Upper third of esophagus	153	8070	Moderately differentiated; Grade II	Not a paired site	Positive histology	8070/3: Squamous cell carcinoma, NOS	8070/3: Squamous cell carcinoma, NOS	IV	IVB	AJCC 6th ed derived from CS manual/coding instructions, v1.0	Blank(s)	Blank(s)	N/A	T3	N1	M1	T3	N1	M1b	Blank(s)	Blank(s)	Blank(s)	D	D	Distant	Distant	Blank(s)	Blank(s)	0	None	None; diagnosed at autopsy	No radiation and/or cancer-directed surgery	Not recommended	None	Blank(s)	Blank(s)	Blank(s)	Blank(s)	60	400	305	50	400	Blank(s)
2010	White	Female	Esophagus	Malignant	C15.0-Cervical esophagus	150	8010	Poorly differentiated; Grade III	Not a paired site	Positive histology	8010/3: Carcinoma, NOS	8010/3: Carcinoma, NOS	IV	IVB	AJCC 6th ed derived from CS manual/coding instructions, v1.0	Blank(s)	Blank(s)	N/A	T3	N1	M1	T3	N1	M1b	Blank(s)	Blank(s)	Blank(s)	D	D	Distant	Distant	Blank(s)	Blank(s)	0	None	None; diagnosed at autopsy	No radiation and/or cancer-directed surgery	Not recommended	Radiation, NOS method or source not specified	Blank(s)	Blank(s)	Blank(s)	Blank(s)	50	400	220	40	400	Blank(s)
2010	White	Male	Esophagus	Malignant	C15.3-Upper third of esophagus	153	8070	Moderately differentiated; Grade II	Not a paired site	Positive histology	8070/3: Squamous cell carcinoma, NOS	8070/3: Squamous cell carcinoma, NOS	IIB	IIA	AJCC 6th ed derived from CS manual/coding instructions, v1.0	Blank(s)	Blank(s)	N/A	T3	N0	M0	T3	N0	M0	Blank(s)	Blank(s)	Blank(s)	RE	RE	Regional	Regional	Blank(s)	Blank(s)	0	None	None; diagnosed at autopsy	No radiation and/or cancer-directed surgery	Not recommended	Beam radiation	Blank(s)	Blank(s)	Blank(s)	Blank(s)	999	450	0	0	0	Blank(s)
2010	Other (American Indian/AK Native, Asian/Pacific Islander)	Male	Esophagus	Malignant	C15.3-Upper third of esophagus	153	8070	Moderately differentiated; Grade II	Not a paired site	Positive histology	8070/3: Squamous cell carcinoma, NOS	8070/3: Squamous cell carcinoma, NOS	IB	I	AJCC 6th ed derived from CS manual/coding instructions, v1.0	Blank(s)	Blank(s)	N/A	T1a	N0	M0	T1	N0	M0	Blank(s)	Blank(s)	Blank(s)	L	L	Localized	Localized	Blank(s)	Blank(s)	0	None	None; diagnosed at autopsy	No radiation and/or cancer-directed surgery	Not recommended	None	Blank(s)	Blank(s)	Blank(s)	Blank(s)	999	100	0	0	0	Blank(s)
2010	White	Male	Esophagus	Malignant	C15.3-Upper third of esophagus	153	8070	Poorly differentiated; Grade III	Not a paired site	Positive histology	8070/3: Squamous cell carcinoma, NOS	8070/3: Squamous cell carcinoma, NOS	IV	IVNOS	AJCC 6th ed derived from CS manual/coding instructions, v1.0	Blank(s)	Blank(s)	N/A	T4b	N2	M1	T4	N1	M1NOS	Blank(s)	Blank(s)	Blank(s)	D	D	Distant	Distant	Blank(s)	Blank(s)	0	None	None; diagnosed at autopsy	No radiation and/or cancer-directed surgery	Recommended but not performed, unknown reason	None	Blank(s)	Blank(s)	Blank(s)	Blank(s)	101	820	305	10	200	Blank(s)
2010	Other (American Indian/AK Native, Asian/Pacific Islander)	Female	Esophagus	Malignant	C15.3-Upper third of esophagus	153	8070	Unknown	Not a paired site	Positive exfoliative cytology, no positive histology	8070/3: Squamous cell carcinoma, NOS	8070/3: Squamous cell carcinoma, NOS	IIIA	III	AJCC 6th ed derived from CS manual/coding instructions, v1.0	Blank(s)	Blank(s)	N/A	T3	N1	M0	T3	N1	M0	Blank(s)	Blank(s)	Blank(s)	RE+RN	RE+RN	Regional	Regional	Blank(s)	Blank(s)	0	Biopsy or aspiration of regional lymph node, NOS	None; diagnosed at autopsy	Radiation after surgery	Not recommended	Beam radiation	Blank(s)	Blank(s)	Blank(s)	Blank(s)	90	450	100	0	100	Blank(s)
2010	White	Male	Esophagus	Malignant	C15.3-Upper third of esophagus	153	8070	Poorly differentiated; Grade III	Not a paired site	Positive histology	8070/3: Squamous cell carcinoma, NOS	8070/3: Squamous cell carcinoma, NOS	IV	IVB	AJCC 6th ed derived from CS manual/coding instructions, v1.0	Blank(s)	Blank(s)	N/A	T4a	N1	M1	T4	N1	M1b	Blank(s)	Blank(s)	Blank(s)	D	D	Distant	Distant	Blank(s)	Blank(s)	0	None	None; diagnosed at autopsy	No radiation and/or cancer-directed surgery	Not recommended	None	Blank(s)	Blank(s)	Blank(s)	Blank(s)	80	615	305	40	400	Blank(s)
2011	White	Male	Esophagus	Malignant	C15.3-Upper third of esophagus	153	8070	Moderately differentiated; Grade II	Not a paired site	Positive histology	8070/3: Squamous cell carcinoma, NOS	8070/3: Squamous cell carcinoma, NOS	IIB	IIA	AJCC 6th ed derived from CS manual/coding instructions, v1.0	Blank(s)	Blank(s)	N/A	T3	N0	M0	T3	N0	M0	Blank(s)	Blank(s)	Blank(s)	RE	RE	Regional	Regional	Blank(s)	Blank(s)	0	None	None; diagnosed at autopsy	No radiation and/or cancer-directed surgery	Not recommended	Beam radiation	Blank(s)	Blank(s)	Blank(s)	Blank(s)	999	450	0	0	0	Blank(s)
2010	White	Female	Esophagus	Malignant	C15.0-Cervical esophagus	150	8070	Moderately differentiated; Grade II	Not a paired site	Positive histology	8070/3: Squamous cell carcinoma, NOS	8070/3: Squamous cell carcinoma, NOS	IIB	IIA	AJCC 6th ed derived from CS manual/coding instructions, v1.0	Blank(s)	Blank(s)	N/A	T2	N0	M0	T2	N0	M0	Blank(s)	Blank(s)	Blank(s)	L	L	Localized	Localized	Blank(s)	Blank(s)	0	None	None; diagnosed at autopsy	No radiation and/or cancer-directed surgery	Not recommended	Beam radiation	Blank(s)	Blank(s)	Blank(s)	Blank(s)	45	210	0	0	0	Blank(s)
2011	White	Female	Esophagus	Malignant	C15.3-Upper third of esophagus	153	8070	Unknown	Not a paired site	Positive histology	8070/3: Squamous cell carcinoma, NOS	8070/3: Squamous cell carcinoma, NOS	IA	I	AJCC 6th ed derived from CS manual/coding instructions, v1.0	Blank(s)	Blank(s)	N/A	T1NOS	N0	M0	T1	N0	M0	Blank(s)	Blank(s)	Blank(s)	L	L	Localized	Localized	Blank(s)	Blank(s)	30	4 or more regional lymph nodes removed	None; diagnosed at autopsy	Radiation prior to surgery	Surgery performed	Beam radiation	Blank(s)	Blank(s)	Blank(s)	Blank(s)	30	300	0	0	0	Blank(s)
2010	Other (American Indian/AK Native, Asian/Pacific Islander)	Male	Esophagus	Malignant	C15.3-Upper third of esophagus	153	8070	Unknown	Not a paired site	Positive histology	8070/3: Squamous cell carcinoma, NOS	8070/3: Squamous cell carcinoma, NOS	IIIC	III	AJCC 6th ed derived from CS manual/coding instructions, v1.0	Blank(s)	Blank(s)	N/A	T4a	N1	M0	T4	N1	M0	Blank(s)	Blank(s)	Blank(s)	RE+RN	RE+RN	Regional	Regional	Blank(s)	Blank(s)	0	None	None; diagnosed at autopsy	No radiation and/or cancer-directed surgery	Not recommended	Beam radiation	Blank(s)	Blank(s)	Blank(s)	Blank(s)	999	615	100	0	400	Blank(s)
2011	White	Female	Esophagus	Malignant	C15.3-Upper third of esophagus	153	8070	Poorly differentiated; Grade III	Not a paired site	Positive histology	8070/3: Squamous cell carcinoma, NOS	8070/3: Squamous cell carcinoma, NOS	IV	IVNOS	AJCC 6th ed derived from CS manual/coding instructions, v1.0	Blank(s)	Blank(s)	N/A	TX	N1	M1	TX	N1	M1NOS	Blank(s)	Blank(s)	Blank(s)	D	D	Distant	Distant	Blank(s)	Blank(s)	0	None	None; diagnosed at autopsy	No radiation and/or cancer-directed surgery	Not recommended	None	Blank(s)	Blank(s)	Blank(s)	Blank(s)	20	999	100	10	400	Blank(s)
2011	White	Male	Esophagus	Malignant	C15.3-Upper third of esophagus	153	8070	Poorly differentiated; Grade III	Not a paired site	Positive histology	8070/3: Squamous cell carcinoma, NOS	8070/3: Squamous cell carcinoma, NOS	IV	IVB	AJCC 6th ed derived from CS manual/coding instructions, v1.0	Blank(s)	Blank(s)	N/A	T3	N1	M1	T3	N1	M1b	Blank(s)	Blank(s)	Blank(s)	D	D	Distant	Distant	Blank(s)	Blank(s)	0	None	None; diagnosed at autopsy	No radiation and/or cancer-directed surgery	Not recommended	Beam radiation	Blank(s)	Blank(s)	Blank(s)	Blank(s)	96	400	100	50	400	Blank(s)
2011	White	Female	Esophagus	Malignant	C15.0-Cervical esophagus	150	8070	Moderately differentiated; Grade II	Not a paired site	Positive histology	8070/3: Squamous cell carcinoma, NOS	8070/3: Squamous cell carcinoma, NOS	IIIC	III	AJCC 6th ed derived from CS manual/coding instructions, v1.0	Blank(s)	Blank(s)	N/A	T4a	N1	M0	T4	N1	M0	Blank(s)	Blank(s)	Blank(s)	RE+RN	RE+RN	Regional	Regional	Blank(s)	Blank(s)	0	None	None; diagnosed at autopsy	No radiation and/or cancer-directed surgery	Not recommended	Beam radiation	Blank(s)	Blank(s)	Blank(s)	Blank(s)	30	615	100	0	100	Blank(s)
2011	White	Female	Esophagus	Malignant	C15.3-Upper third of esophagus	153	8140	Unknown	Not a paired site	Positive histology	8140/3: Adenocarcinoma, NOS	8140/3: Adenocarcinoma, NOS	IA	I	AJCC 6th ed derived from CS manual/coding instructions, v1.0	Blank(s)	Blank(s)	N/A	T1a	N0	M0	T1	N0	M0	Blank(s)	Blank(s)	Blank(s)	L	L	Localized	Localized	Blank(s)	Blank(s)	27	None	None; diagnosed at autopsy	No radiation and/or cancer-directed surgery	Surgery performed	None	Blank(s)	Blank(s)	Blank(s)	Blank(s)	999	100	0	0	0	Blank(s)
2011	Black	Male	Esophagus	Malignant	C15.3-Upper third of esophagus	153	8070	Moderately differentiated; Grade II	Not a paired site	Positive histology	8070/3: Squamous cell carcinoma, NOS	8070/3: Squamous cell carcinoma, NOS	IIIC	IIB	AJCC 6th ed derived from CS manual/coding instructions, v1.0	Blank(s)	Blank(s)	N/A	T1a	N3	M0	T1	N1	M0	Blank(s)	Blank(s)	Blank(s)	D	D	Distant	Distant	Blank(s)	Blank(s)	0	None	None; diagnosed at autopsy	No radiation and/or cancer-directed surgery	Not recommended	Beam radiation	Blank(s)	Blank(s)	Blank(s)	Blank(s)	43	100	305	0	300	Blank(s)
2011	White	Female	Esophagus	Malignant	C15.3-Upper third of esophagus	153	8070	Poorly differentiated; Grade III	Not a paired site	Positive histology	8070/3: Squamous cell carcinoma, NOS	8070/3: Squamous cell carcinoma, NOS	IIB	IIA	AJCC 6th ed derived from CS manual/coding instructions, v1.0	Blank(s)	Blank(s)	N/A	T3	N0	M0	T3	N0	M0	Blank(s)	Blank(s)	Blank(s)	RE	RE	Regional	Regional	Blank(s)	Blank(s)	0	None	None; diagnosed at autopsy	No radiation and/or cancer-directed surgery	Not recommended	Beam radiation	Blank(s)	Blank(s)	Blank(s)	Blank(s)	23	450	0	0	0	Blank(s)
2011	White	Male	Esophagus	Malignant	C15.0-Cervical esophagus	150	8070	Poorly differentiated; Grade III	Not a paired site	Positive histology	8070/3: Squamous cell carcinoma, NOS	8070/3: Squamous cell carcinoma, NOS	IIB	IIA	AJCC 6th ed derived from CS manual/coding instructions, v1.0	Blank(s)	Blank(s)	N/A	T2	N0	M0	T2	N0	M0	Blank(s)	Blank(s)	Blank(s)	L	L	Localized	Localized	Blank(s)	Blank(s)	0	None	None; diagnosed at autopsy	No radiation and/or cancer-directed surgery	Not recommended	Beam radiation	Blank(s)	Blank(s)	Blank(s)	Blank(s)	44	210	0	0	0	Blank(s)
2011	Other (American Indian/AK Native, Asian/Pacific Islander)	Male	Esophagus	Malignant	C15.3-Upper third of esophagus	153	8070	Unknown	Not a paired site	Positive exfoliative cytology, no positive histology	8070/3: Squamous cell carcinoma, NOS	8070/3: Squamous cell carcinoma, NOS	IIIC	IVB	AJCC 6th ed derived from CS manual/coding instructions, v1.0	Blank(s)	Blank(s)	N/A	T4b	N2	M0	T4	N1	M1b	Blank(s)	Blank(s)	Blank(s)	D	D	Distant	Distant	Blank(s)	Blank(s)	0	Biopsy or aspiration of regional lymph node, NOS	None; diagnosed at autopsy	Radiation after surgery	Not recommended	Beam radiation	Blank(s)	Blank(s)	Blank(s)	Blank(s)	40	730	270	0	200	Blank(s)
2011	White	Male	Esophagus	Malignant	C15.3-Upper third of esophagus	153	8140	Poorly differentiated; Grade III	Not a paired site	Positive histology	8140/3: Adenocarcinoma, NOS	8140/3: Adenocarcinoma, NOS	IIA	IIA	AJCC 6th ed derived from CS manual/coding instructions, v1.0	Blank(s)	Blank(s)	N/A	T2	N0	M0	T2	N0	M0	Blank(s)	Blank(s)	Blank(s)	L	L	Localized	Localized	Blank(s)	Blank(s)	0	None	None; diagnosed at autopsy	No radiation and/or cancer-directed surgery	Not recommended	Beam radiation	Blank(s)	Blank(s)	Blank(s)	Blank(s)	36	210	0	0	0	Blank(s)
2011	White	Female	Esophagus	Malignant	C15.3-Upper third of esophagus	153	8070	Poorly differentiated; Grade III	Not a paired site	Positive histology	8070/3: Squamous cell carcinoma, NOS	8070/3: Squamous cell carcinoma, NOS	UNK Stage	UNK Stage	AJCC 6th ed derived from CS manual/coding instructions, v1.0	Blank(s)	Blank(s)	N/A	TX	NX	M0	TX	NX	MX	Blank(s)	Blank(s)	Blank(s)	U	U	Unknown/unstaged	Unstaged	Blank(s)	Blank(s)	0	None	None; diagnosed at autopsy	No radiation and/or cancer-directed surgery	Not recommended	None	Blank(s)	Blank(s)	Blank(s)	Blank(s)	50	999	999	99	999	Blank(s)
2011	Other (American Indian/AK Native, Asian/Pacific Islander)	Male	Esophagus	Malignant	C15.3-Upper third of esophagus	153	8070	Poorly differentiated; Grade III	Not a paired site	Positive histology	8070/3: Squamous cell carcinoma, NOS	8070/3: Squamous cell carcinoma, NOS	IIIC	III	AJCC 6th ed derived from CS manual/coding instructions, v1.0	Blank(s)	Blank(s)	N/A	T4NOS	N1	M0	T4	N1	M0	Blank(s)	Blank(s)	Blank(s)	RE+RN	RE+RN	Regional	Regional	Blank(s)	Blank(s)	0	None	None; diagnosed at autopsy	No radiation and/or cancer-directed surgery	Not recommended	Beam radiation	Blank(s)	Blank(s)	Blank(s)	Blank(s)	92	815	100	0	100	Blank(s)
2011	Black	Male	Esophagus	Malignant	C15.3-Upper third of esophagus	153	8140	Moderately differentiated; Grade II	Not a paired site	Positive histology	8140/3: Adenocarcinoma, NOS	8140/3: Adenocarcinoma, NOS	IA	I	AJCC 6th ed derived from CS manual/coding instructions, v1.0	Blank(s)	Blank(s)	N/A	T1a	N0	M0	T1	N0	M0	Blank(s)	Blank(s)	Blank(s)	L	L	Localized	Localized	Blank(s)	Blank(s)	0	None	None; diagnosed at autopsy	No radiation and/or cancer-directed surgery	Not recommended	None	Blank(s)	Blank(s)	Blank(s)	Blank(s)	999	100	0	0	0	Blank(s)
2011	White	Female	Esophagus	Malignant	C15.3-Upper third of esophagus	153	8140	Poorly differentiated; Grade III	Not a paired site	Positive histology	8140/3: Adenocarcinoma, NOS	8140/3: Adenocarcinoma, NOS	IV	IVNOS	AJCC 6th ed derived from CS manual/coding instructions, v1.0	Blank(s)	Blank(s)	N/A	T1NOS	N1	M1	T1	N1	M1NOS	Blank(s)	Blank(s)	Blank(s)	D	D	Distant	Distant	Blank(s)	Blank(s)	0	None	None; diagnosed at autopsy	No radiation and/or cancer-directed surgery	Not recommended	Beam radiation	Blank(s)	Blank(s)	Blank(s)	Blank(s)	999	300	200	10	400	Blank(s)
2011	Other (American Indian/AK Native, Asian/Pacific Islander)	Male	Esophagus	Malignant	C15.3-Upper third of esophagus	153	8140	Poorly differentiated; Grade III	Not a paired site	Positive histology	8140/3: Adenocarcinoma, NOS	8140/3: Adenocarcinoma, NOS	IV	IVB	AJCC 6th ed derived from CS manual/coding instructions, v1.0	Blank(s)	Blank(s)	N/A	T4a	N1	M1	T4	N1	M1b	Blank(s)	Blank(s)	Blank(s)	D	D	Distant	Distant	Blank(s)	Blank(s)	0	None	None; diagnosed at autopsy	No radiation and/or cancer-directed surgery	Not recommended	None	Blank(s)	Blank(s)	Blank(s)	Blank(s)	999	615	305	40	400	Blank(s)
2011	Other (American Indian/AK Native, Asian/Pacific Islander)	Female	Esophagus	Malignant	C15.3-Upper third of esophagus	153	8072	Moderately differentiated; Grade II	Not a paired site	Positive histology	8072/3: Squamous cell carcinoma, large cell, nonkeratinizing, NOS	8072/3: Squamous cell carcinoma, large cell, nonkeratinizing, NOS	IIB	IIB	AJCC 6th ed derived from CS manual/coding instructions, v1.0	Blank(s)	Blank(s)	N/A	T2	N1	M0	T2	N1	M0	Blank(s)	Blank(s)	Blank(s)	RN	RN	Regional	Regional	Blank(s)	Blank(s)	0	Biopsy or aspiration of regional lymph node, NOS	None; diagnosed at autopsy	Radiation after surgery	Recommended but not performed, patient refused	Beam radiation	Blank(s)	Blank(s)	Blank(s)	Blank(s)	20	200	100	0	100	Blank(s)
2011	White	Female	Esophagus	Malignant	C15.3-Upper third of esophagus	153	8022	Undifferentiated; anaplastic; Grade IV	Not a paired site	Positive histology	8022/3: Pleomorphic carcinoma	8022/3: Pleomorphic carcinoma	IB	I	AJCC 6th ed derived from CS manual/coding instructions, v1.0	Blank(s)	Blank(s)	N/A	T1NOS	N0	M0	T1	N0	M0	Blank(s)	Blank(s)	Blank(s)	L	L	Localized	Localized	Blank(s)	Blank(s)	0	None	None; diagnosed at autopsy	No radiation and/or cancer-directed surgery	Not recommended	Refused	Blank(s)	Blank(s)	Blank(s)	Blank(s)	53	300	0	0	0	Blank(s)
2012	Other (American Indian/AK Native, Asian/Pacific Islander)	Male	Esophagus	Malignant	C15.3-Upper third of esophagus	153	8070	Moderately differentiated; Grade II	Not a paired site	Positive histology	8070/3: Squamous cell carcinoma, NOS	8070/3: Squamous cell carcinoma, NOS	IB	I	AJCC 6th ed derived from CS manual/coding instructions, v1.0	Blank(s)	Blank(s)	N/A	T1NOS	N0	M0	T1	N0	M0	Blank(s)	Blank(s)	Blank(s)	L	L	Localized	Localized	Blank(s)	Blank(s)	0	None	None; diagnosed at autopsy	No radiation and/or cancer-directed surgery	Not recommended	Beam radiation	Blank(s)	Blank(s)	Blank(s)	Blank(s)	24	300	0	0	0	Blank(s)
2011	White	Female	Esophagus	Malignant	C15.3-Upper third of esophagus	153	8070	Poorly differentiated; Grade III	Not a paired site	Positive histology	8070/3: Squamous cell carcinoma, NOS	8070/3: Squamous cell carcinoma, NOS	IB	I	AJCC 6th ed derived from CS manual/coding instructions, v1.0	Blank(s)	Blank(s)	N/A	T1NOS	N0	M0	T1	N0	M0	Blank(s)	Blank(s)	Blank(s)	L	L	Localized	Localized	Blank(s)	Blank(s)	0	None	None; diagnosed at autopsy	No radiation and/or cancer-directed surgery	Not recommended	Radiation, NOS method or source not specified	Blank(s)	Blank(s)	Blank(s)	Blank(s)	999	300	0	0	999	Blank(s)
2012	Other (American Indian/AK Native, Asian/Pacific Islander)	Male	Esophagus	Malignant	C15.3-Upper third of esophagus	153	8070	Unknown	Not a paired site	Positive histology	8070/3: Squamous cell carcinoma, NOS	8070/3: Squamous cell carcinoma, NOS	IIIA	III	AJCC 6th ed derived from CS manual/coding instructions, v1.0	Blank(s)	Blank(s)	N/A	T3	N1	M0	T3	N1	M0	Blank(s)	Blank(s)	Blank(s)	RE+RN	RE+RN	Regional	Regional	Blank(s)	Blank(s)	0	None	None; diagnosed at autopsy	No radiation and/or cancer-directed surgery	Not recommended	Beam radiation	Blank(s)	Blank(s)	Blank(s)	Blank(s)	999	400	100	0	100	Blank(s)
2012	White	Male	Esophagus	Malignant	C15.3-Upper third of esophagus	153	8140	Moderately differentiated; Grade II	Not a paired site	Positive histology	8140/3: Adenocarcinoma, NOS	8140/3: Adenocarcinoma, NOS	IA	I	AJCC 6th ed derived from CS manual/coding instructions, v1.0	Blank(s)	Blank(s)	N/A	T1b	N0	M0	T1	N0	M0	Blank(s)	Blank(s)	Blank(s)	L	L	Localized	Localized	Blank(s)	Blank(s)	20	None	None; diagnosed at autopsy	No radiation and/or cancer-directed surgery	Surgery performed	None	Blank(s)	Blank(s)	Blank(s)	Blank(s)	8	160	0	0	0	Blank(s)
2012	White	Female	Esophagus	Malignant	C15.3-Upper third of esophagus	153	8070	Moderately differentiated; Grade II	Not a paired site	Positive histology	8070/3: Squamous cell carcinoma, NOS	8070/3: Squamous cell carcinoma, NOS	IIB	IIA	AJCC 6th ed derived from CS manual/coding instructions, v1.0	Blank(s)	Blank(s)	N/A	T2	N0	M0	T2	N0	M0	Blank(s)	Blank(s)	Blank(s)	L	L	Localized	Localized	Blank(s)	Blank(s)	0	None	None; diagnosed at autopsy	No radiation and/or cancer-directed surgery	Not recommended	Beam radiation	Blank(s)	Blank(s)	Blank(s)	Blank(s)	999	210	0	0	0	Blank(s)
2012	White	Male	Esophagus	Malignant	C15.0-Cervical esophagus	150	8070	Moderately differentiated; Grade II	Not a paired site	Positive histology	8070/3: Squamous cell carcinoma, NOS	8070/3: Squamous cell carcinoma, NOS	IIB	IIB	AJCC 6th ed derived from CS manual/coding instructions, v1.0	Blank(s)	Blank(s)	N/A	T1NOS	N1	M0	T1	N1	M0	Blank(s)	Blank(s)	Blank(s)	RN	RN	Regional	Regional	Blank(s)	Blank(s)	0	None	None; diagnosed at autopsy	No radiation and/or cancer-directed surgery	Not recommended	Beam radiation	Blank(s)	Blank(s)	Blank(s)	Blank(s)	15	300	100	0	400	Blank(s)
2012	Other (American Indian/AK Native, Asian/Pacific Islander)	Female	Esophagus	Malignant	C15.3-Upper third of esophagus	153	8070	Moderately differentiated; Grade II	Not a paired site	Positive histology	8070/3: Squamous cell carcinoma, NOS	8070/3: Squamous cell carcinoma, NOS	IV	IVB	AJCC 6th ed derived from CS manual/coding instructions, v1.0	Blank(s)	Blank(s)	N/A	T4b	N1	M1	T4	N1	M1b	Blank(s)	Blank(s)	Blank(s)	D	D	Distant	Distant	Blank(s)	Blank(s)	0	None	None; diagnosed at autopsy	No radiation and/or cancer-directed surgery	Not recommended	Beam radiation	Blank(s)	Blank(s)	Blank(s)	Blank(s)	50	730	220	50	400	Blank(s)
2012	White	Female	Esophagus	Malignant	C15.3-Upper third of esophagus	153	8140	Moderately differentiated; Grade II	Not a paired site	Positive histology	8140/3: Adenocarcinoma, NOS	8140/3: Adenocarcinoma, NOS	IA	I	AJCC 6th ed derived from CS manual/coding instructions, v1.0	Blank(s)	Blank(s)	N/A	T1NOS	N0	M0	T1	N0	M0	Blank(s)	Blank(s)	Blank(s)	L	L	Localized	Localized	Blank(s)	Blank(s)	0	None	None; diagnosed at autopsy	No radiation and/or cancer-directed surgery	Not recommended	None	Blank(s)	Blank(s)	Blank(s)	Blank(s)	999	300	0	0	0	Blank(s)
2012	White	Female	Esophagus	Malignant	C15.3-Upper third of esophagus	153	8070	Moderately differentiated; Grade II	Not a paired site	Positive histology	8070/3: Squamous cell carcinoma, NOS	8070/3: Squamous cell carcinoma, NOS	IIIA	III	AJCC 6th ed derived from CS manual/coding instructions, v1.0	Blank(s)	Blank(s)	N/A	T3	N1	M0	T3	N1	M0	Blank(s)	Blank(s)	Blank(s)	RE+RN	RE+RN	Regional	Regional	Blank(s)	Blank(s)	52	4 or more regional lymph nodes removed	None; diagnosed at autopsy	Radiation prior to surgery	Surgery performed	Beam radiation	Blank(s)	Blank(s)	Blank(s)	Blank(s)	30	450	100	0	100	Blank(s)
2012	Other (American Indian/AK Native, Asian/Pacific Islander)	Male	Esophagus	Malignant	C15.3-Upper third of esophagus	153	8070	Moderately differentiated; Grade II	Not a paired site	Positive histology	8070/3: Squamous cell carcinoma, NOS	8070/3: Squamous cell carcinoma, NOS	IIB	IIB	AJCC 6th ed derived from CS manual/coding instructions, v1.0	Blank(s)	Blank(s)	N/A	T1a	N1	M0	T1	N1	M0	Blank(s)	Blank(s)	Blank(s)	D	D	Distant	Distant	Blank(s)	Blank(s)	0	None	None; diagnosed at autopsy	No radiation and/or cancer-directed surgery	Not recommended	Beam radiation	Blank(s)	Blank(s)	Blank(s)	Blank(s)	140	100	305	0	400	Blank(s)
2012	White	Female	Esophagus	Malignant	C15.3-Upper third of esophagus	153	8070	Poorly differentiated; Grade III	Not a paired site	Positive histology	8070/3: Squamous cell carcinoma, NOS	8070/3: Squamous cell carcinoma, NOS	IIB	IIB	AJCC 6th ed derived from CS manual/coding instructions, v1.0	Blank(s)	Blank(s)	N/A	T1NOS	N1	M0	T1	N1	M0	Blank(s)	Blank(s)	Blank(s)	D	D	Distant	Distant	Blank(s)	Blank(s)	0	None	None; diagnosed at autopsy	No radiation and/or cancer-directed surgery	Not recommended	Beam radiation	Blank(s)	Blank(s)	Blank(s)	Blank(s)	70	300	305	0	400	Blank(s)
2012	Other (American Indian/AK Native, Asian/Pacific Islander)	Male	Esophagus	Malignant	C15.3-Upper third of esophagus	153	8070	Unknown	Not a paired site	Positive histology	8070/3: Squamous cell carcinoma, NOS	8070/3: Squamous cell carcinoma, NOS	IV	IVNOS	AJCC 6th ed derived from CS manual/coding instructions, v1.0	Blank(s)	Blank(s)	N/A	T3	N1	M1	T3	N1	M1NOS	Blank(s)	Blank(s)	Blank(s)	D	D	Distant	Distant	Blank(s)	Blank(s)	0	None	None; diagnosed at autopsy	No radiation and/or cancer-directed surgery	Not recommended	Beam radiation	Blank(s)	Blank(s)	Blank(s)	Blank(s)	38	450	100	60	100	Blank(s)
2012	White	Female	Esophagus	Malignant	C15.3-Upper third of esophagus	153	8070	Unknown	Not a paired site	Positive histology	8070/3: Squamous cell carcinoma, NOS	8070/3: Squamous cell carcinoma, NOS	IV	IVB	AJCC 6th ed derived from CS manual/coding instructions, v1.0	Blank(s)	Blank(s)	N/A	TX	N0	M1	TX	N0	M1b	Blank(s)	Blank(s)	Blank(s)	D	D	Distant	Distant	Blank(s)	Blank(s)	0	None	None; diagnosed at autopsy	No radiation and/or cancer-directed surgery	Not recommended	Beam radiation	Blank(s)	Blank(s)	Blank(s)	Blank(s)	43	999	0	40	0	Blank(s)
2012	White	Male	Esophagus	Malignant	C15.0-Cervical esophagus	150	8070	Moderately differentiated; Grade II	Not a paired site	Positive histology	8070/3: Squamous cell carcinoma, NOS	8070/3: Squamous cell carcinoma, NOS	IIB	IIB	AJCC 6th ed derived from CS manual/coding instructions, v1.0	Blank(s)	Blank(s)	N/A	T1NOS	N1	M0	T1	N1	M0	Blank(s)	Blank(s)	Blank(s)	D	D	Distant	Distant	Blank(s)	Blank(s)	0	None	None; diagnosed at autopsy	No radiation and/or cancer-directed surgery	Not recommended	Radiation, NOS method or source not specified	Blank(s)	Blank(s)	Blank(s)	Blank(s)	999	300	305	0	400	Blank(s)
2013	White	Male	Esophagus	Malignant	C15.0-Cervical esophagus	150	8070	Poorly differentiated; Grade III	Not a paired site	Positive histology	8070/3: Squamous cell carcinoma, NOS	8070/3: Squamous cell carcinoma, NOS	IIB	IIB	AJCC 6th ed derived from CS manual/coding instructions, v1.0	Blank(s)	Blank(s)	N/A	T1NOS	N1	M0	T1	N1	M0	Blank(s)	Blank(s)	Blank(s)	RN	RN	Regional	Regional	Blank(s)	Blank(s)	0	Biopsy or aspiration of regional lymph node, NOS	None; diagnosed at autopsy	Radiation after surgery	Not recommended	Beam radiation	Blank(s)	Blank(s)	Blank(s)	Blank(s)	75	300	100	0	400	Blank(s)
2013	White	Male	Esophagus	Malignant	C15.0-Cervical esophagus	150	8070	Unknown	Not a paired site	Positive histology	8070/3: Squamous cell carcinoma, NOS	8070/3: Squamous cell carcinoma, NOS	IIIC	III	AJCC 6th ed derived from CS manual/coding instructions, v1.0	Blank(s)	Blank(s)	N/A	T4a	N1	M0	T4	N1	M0	Blank(s)	Blank(s)	Blank(s)	RE+RN	RE+RN	Regional	Regional	Blank(s)	Blank(s)	0	None	None; diagnosed at autopsy	No radiation and/or cancer-directed surgery	Not recommended	Beam radiation	Blank(s)	Blank(s)	Blank(s)	Blank(s)	23	615	100	0	100	Blank(s)
2013	White	Male	Esophagus	Malignant	C15.0-Cervical esophagus	150	8140	Well differentiated; Grade I	Not a paired site	Positive histology	8140/3: Adenocarcinoma, NOS	8140/3: Adenocarcinoma, NOS	IIB	IIA	AJCC 6th ed derived from CS manual/coding instructions, v1.0	Blank(s)	Blank(s)	N/A	T3	N0	M0	T3	N0	M0	Blank(s)	Blank(s)	Blank(s)	RE	RE	Regional	Regional	Blank(s)	Blank(s)	0	None	None; diagnosed at autopsy	No radiation and/or cancer-directed surgery	Not recommended	Beam radiation	Blank(s)	Blank(s)	Blank(s)	Blank(s)	54	400	0	0	0	Blank(s)
2013	Other (American Indian/AK Native, Asian/Pacific Islander)	Female	Esophagus	Malignant	C15.0-Cervical esophagus	150	8070	Poorly differentiated; Grade III	Not a paired site	Positive histology	8070/3: Squamous cell carcinoma, NOS	8070/3: Squamous cell carcinoma, NOS	IB	I	AJCC 6th ed derived from CS manual/coding instructions, v1.0	Blank(s)	Blank(s)	N/A	T1a	N0	M0	T1	N0	M0	Blank(s)	Blank(s)	Blank(s)	L	L	Localized	Localized	Blank(s)	Blank(s)	0	None	None; diagnosed at autopsy	No radiation and/or cancer-directed surgery	Recommended but not performed, patient refused	Refused	Blank(s)	Blank(s)	Blank(s)	Blank(s)	999	100	0	0	0	Blank(s)
2013	White	Male	Esophagus	Malignant	C15.3-Upper third of esophagus	153	8070	Unknown	Not a paired site	Positive histology	8070/3: Squamous cell carcinoma, NOS	8070/3: Squamous cell carcinoma, NOS	IV	IVNOS	AJCC 6th ed derived from CS manual/coding instructions, v1.0	Blank(s)	Blank(s)	N/A	T4b	N1	M1	T4	N1	M1NOS	Blank(s)	Blank(s)	Blank(s)	D	D	Distant	Distant	Blank(s)	Blank(s)	0	None	None; diagnosed at autopsy	No radiation and/or cancer-directed surgery	Not recommended	Beam radiation	Blank(s)	Blank(s)	Blank(s)	Blank(s)	37	730	305	10	999	Blank(s)
2013	Other (American Indian/AK Native, Asian/Pacific Islander)	Female	Esophagus	Malignant	C15.3-Upper third of esophagus	153	8071	Well differentiated; Grade I	Not a paired site	Positive histology	8071/3: Squamous cell carcinoma, keratinizing, NOS	8071/3: Squamous cell carcinoma, keratinizing, NOS	IIA	IIA	AJCC 6th ed derived from CS manual/coding instructions, v1.0	Blank(s)	Blank(s)	N/A	T2	N0	M0	T2	N0	M0	Blank(s)	Blank(s)	Blank(s)	L	L	Localized	Localized	Blank(s)	Blank(s)	0	None	None; diagnosed at autopsy	No radiation and/or cancer-directed surgery	Not recommended	Beam radiation	Blank(s)	Blank(s)	Blank(s)	Blank(s)	30	210	0	0	0	Blank(s)
2013	Other (American Indian/AK Native, Asian/Pacific Islander)	Male	Esophagus	Malignant	C15.3-Upper third of esophagus	153	8070	Moderately differentiated; Grade II	Not a paired site	Positive histology	8070/3: Squamous cell carcinoma, NOS	8070/3: Squamous cell carcinoma, NOS	IIIC	IVA	AJCC 6th ed derived from CS manual/coding instructions, v1.0	Blank(s)	Blank(s)	N/A	T4NOS	N1	M0	T4	N0	M1a	Blank(s)	Blank(s)	Blank(s)	D	D	Distant	Distant	Blank(s)	Blank(s)	0	None	None; diagnosed at autopsy	No radiation and/or cancer-directed surgery	Not recommended	Beam radiation	Blank(s)	Blank(s)	Blank(s)	Blank(s)	45	815	250	0	400	Blank(s)
2013	White	Male	Esophagus	Malignant	C15.0-Cervical esophagus	150	8140	Poorly differentiated; Grade III	Not a paired site	Positive exfoliative cytology, no positive histology	8140/3: Adenocarcinoma, NOS	8140/3: Adenocarcinoma, NOS	IV	IVB	AJCC 6th ed derived from CS manual/coding instructions, v1.0	Blank(s)	Blank(s)	N/A	T4b	N1	M1	T4	N1	M1b	Blank(s)	Blank(s)	Blank(s)	D	D	Distant	Distant	Blank(s)	Blank(s)	0	None	None; diagnosed at autopsy	No radiation and/or cancer-directed surgery	Not recommended	Beam radiation	Blank(s)	Blank(s)	Blank(s)	Blank(s)	70	720	100	50	400	Blank(s)
2013	White	Female	Esophagus	Malignant	C15.3-Upper third of esophagus	153	8070	Unknown	Not a paired site	Positive histology	8070/3: Squamous cell carcinoma, NOS	8070/3: Squamous cell carcinoma, NOS	IIIA	III	AJCC 6th ed derived from CS manual/coding instructions, v1.0	Blank(s)	Blank(s)	N/A	T3	N1	M0	T3	N1	M0	Blank(s)	Blank(s)	Blank(s)	D	RE+RN	Regional	Distant	Blank(s)	Blank(s)	0	None	None; diagnosed at autopsy	No radiation and/or cancer-directed surgery	Not recommended	Beam radiation	Blank(s)	Blank(s)	Blank(s)	Blank(s)	60	400	200	0	400	Blank(s)
1973	White	Male	Esophagus	Malignant	C15.3-Upper third of esophagus	153	8070	Unknown	Not a paired site	Positive histology	8070/3: Squamous cell carcinoma, NOS	8070/3: Squamous cell carcinoma, NOS	Blank(s)	Blank(s)	Blank(s)	Blank(s)	Blank(s)	N/A	Blank(s)	Blank(s)	Blank(s)	Blank(s)	Blank(s)	Blank(s)	Blank(s)	Blank(s)	Blank(s)	Blank(s)	Blank(s)	Blank(s)	Localized	Blank(s)	Blank(s)	Blank(s)	Blank(s)	Blank(s)	No radiation and/or cancer-directed surgery	Unknown; death certificate; or autopsy only (2003+)	Beam radiation	Blank(s)	Blank(s)	Blank(s)	9	Blank(s)	Blank(s)	Blank(s)	Blank(s)	Blank(s)	Blank(s)
1973	White	Female	Esophagus	Malignant	C15.3-Upper third of esophagus	153	8070	Unknown	Not a paired site	Positive histology	8070/3: Squamous cell carcinoma, NOS	8070/3: Squamous cell carcinoma, NOS	Blank(s)	Blank(s)	Blank(s)	Blank(s)	Blank(s)	N/A	Blank(s)	Blank(s)	Blank(s)	Blank(s)	Blank(s)	Blank(s)	Blank(s)	Blank(s)	Blank(s)	Blank(s)	Blank(s)	Blank(s)	Distant	Blank(s)	Blank(s)	Blank(s)	Blank(s)	Blank(s)	No radiation and/or cancer-directed surgery	Unknown; death certificate; or autopsy only (2003+)	Beam radiation	Blank(s)	Blank(s)	Blank(s)	9	Blank(s)	Blank(s)	Blank(s)	Blank(s)	Blank(s)	Blank(s)
1973	White	Male	Esophagus	Malignant	C15.3-Upper third of esophagus	153	8070	Unknown	Not a paired site	Positive histology	8070/3: Squamous cell carcinoma, NOS	8070/3: Squamous cell carcinoma, NOS	Blank(s)	Blank(s)	Blank(s)	Blank(s)	Blank(s)	N/A	Blank(s)	Blank(s)	Blank(s)	Blank(s)	Blank(s)	Blank(s)	Blank(s)	Blank(s)	Blank(s)	Blank(s)	Blank(s)	Blank(s)	Localized	Blank(s)	Blank(s)	Blank(s)	Blank(s)	Blank(s)	No radiation and/or cancer-directed surgery	Unknown; death certificate; or autopsy only (2003+)	Beam radiation	Blank(s)	Blank(s)	Blank(s)	9	Blank(s)	Blank(s)	Blank(s)	Blank(s)	Blank(s)	Blank(s)
1973	White	Male	Esophagus	Malignant	C15.3-Upper third of esophagus	153	8070	Unknown	Not a paired site	Positive histology	8070/3: Squamous cell carcinoma, NOS	8070/3: Squamous cell carcinoma, NOS	Blank(s)	Blank(s)	Blank(s)	Blank(s)	Blank(s)	N/A	Blank(s)	Blank(s)	Blank(s)	Blank(s)	Blank(s)	Blank(s)	Blank(s)	Blank(s)	Blank(s)	Blank(s)	Blank(s)	Blank(s)	Distant	Blank(s)	Blank(s)	Blank(s)	Blank(s)	Blank(s)	No radiation and/or cancer-directed surgery	Unknown; death certificate; or autopsy only (2003+)	Beam radiation	Blank(s)	Blank(s)	Blank(s)	9	Blank(s)	Blank(s)	Blank(s)	Blank(s)	Blank(s)	Blank(s)
1973	White	Male	Esophagus	Malignant	C15.3-Upper third of esophagus	153	8070	Poorly differentiated; Grade III	Not a paired site	Positive histology	8070/3: Squamous cell carcinoma, NOS	8070/3: Squamous cell carcinoma, NOS	Blank(s)	Blank(s)	Blank(s)	Blank(s)	Blank(s)	N/A	Blank(s)	Blank(s)	Blank(s)	Blank(s)	Blank(s)	Blank(s)	Blank(s)	Blank(s)	Blank(s)	Blank(s)	Blank(s)	Blank(s)	Distant	Blank(s)	Blank(s)	Blank(s)	Blank(s)	Blank(s)	No radiation and/or cancer-directed surgery	Unknown; death certificate; or autopsy only (2003+)	Beam radiation	Blank(s)	Blank(s)	Blank(s)	9	Blank(s)	Blank(s)	Blank(s)	Blank(s)	Blank(s)	Blank(s)
1973	White	Male	Esophagus	Malignant	C15.3-Upper third of esophagus	153	8010	Unknown	Not a paired site	Radiography without microscopic confirm	8010/3: Carcinoma, NOS	8010/3: Carcinoma, NOS	Blank(s)	Blank(s)	Blank(s)	Blank(s)	Blank(s)	N/A	Blank(s)	Blank(s)	Blank(s)	Blank(s)	Blank(s)	Blank(s)	Blank(s)	Blank(s)	Blank(s)	Blank(s)	Blank(s)	Blank(s)	Regional	Blank(s)	Blank(s)	Blank(s)	Blank(s)	Blank(s)	No radiation and/or cancer-directed surgery	Unknown; death certificate; or autopsy only (2003+)	Beam radiation	Blank(s)	Blank(s)	Blank(s)	9	Blank(s)	Blank(s)	Blank(s)	Blank(s)	Blank(s)	Blank(s)
1973	White	Male	Esophagus	Malignant	C15.0-Cervical esophagus	150	8070	Moderately differentiated; Grade II	Not a paired site	Positive histology	8070/3: Squamous cell carcinoma, NOS	8070/3: Squamous cell carcinoma, NOS	Blank(s)	Blank(s)	Blank(s)	Blank(s)	Blank(s)	N/A	Blank(s)	Blank(s)	Blank(s)	Blank(s)	Blank(s)	Blank(s)	Blank(s)	Blank(s)	Blank(s)	Blank(s)	Blank(s)	Blank(s)	Localized	Blank(s)	Blank(s)	Blank(s)	Blank(s)	Blank(s)	No radiation and/or cancer-directed surgery	Unknown; death certificate; or autopsy only (2003+)	Beam radiation	Blank(s)	Blank(s)	Blank(s)	9	Blank(s)	Blank(s)	Blank(s)	Blank(s)	Blank(s)	Blank(s)
1973	White	Male	Esophagus	Malignant	C15.3-Upper third of esophagus	153	8070	Unknown	Not a paired site	Positive histology	8070/3: Squamous cell carcinoma, NOS	8070/3: Squamous cell carcinoma, NOS	Blank(s)	Blank(s)	Blank(s)	Blank(s)	Blank(s)	N/A	Blank(s)	Blank(s)	Blank(s)	Blank(s)	Blank(s)	Blank(s)	Blank(s)	Blank(s)	Blank(s)	Blank(s)	Blank(s)	Blank(s)	Localized	Blank(s)	Blank(s)	Blank(s)	Blank(s)	Blank(s)	No radiation and/or cancer-directed surgery	Unknown; death certificate; or autopsy only (2003+)	Beam radiation	Blank(s)	Blank(s)	Blank(s)	9	Blank(s)	Blank(s)	Blank(s)	Blank(s)	Blank(s)	Blank(s)
1973	White	Female	Esophagus	Malignant	C15.3-Upper third of esophagus	153	8070	Unknown	Not a paired site	Positive histology	8070/3: Squamous cell carcinoma, NOS	8070/3: Squamous cell carcinoma, NOS	Blank(s)	Blank(s)	Blank(s)	Blank(s)	Blank(s)	N/A	Blank(s)	Blank(s)	Blank(s)	Blank(s)	Blank(s)	Blank(s)	Blank(s)	Blank(s)	Blank(s)	Blank(s)	Blank(s)	Blank(s)	Localized	Blank(s)	Blank(s)	Blank(s)	Blank(s)	Blank(s)	No radiation and/or cancer-directed surgery	Unknown; death certificate; or autopsy only (2003+)	Beam radiation	Blank(s)	Blank(s)	Blank(s)	9	Blank(s)	Blank(s)	Blank(s)	Blank(s)	Blank(s)	Blank(s)
1973	White	Male	Esophagus	Malignant	C15.0-Cervical esophagus	150	8070	Unknown	Not a paired site	Positive histology	8070/3: Squamous cell carcinoma, NOS	8070/3: Squamous cell carcinoma, NOS	Blank(s)	Blank(s)	Blank(s)	Blank(s)	Blank(s)	N/A	Blank(s)	Blank(s)	Blank(s)	Blank(s)	Blank(s)	Blank(s)	Blank(s)	Blank(s)	Blank(s)	Blank(s)	Blank(s)	Blank(s)	Localized	Blank(s)	Blank(s)	Blank(s)	Blank(s)	Blank(s)	No radiation and/or cancer-directed surgery	Unknown; death certificate; or autopsy only (2003+)	Beam radiation	Blank(s)	Blank(s)	Blank(s)	9	Blank(s)	Blank(s)	Blank(s)	Blank(s)	Blank(s)	Blank(s)
1973	White	Male	Esophagus	Malignant	C15.3-Upper third of esophagus	153	8070	Well differentiated; Grade I	Not a paired site	Positive histology	8070/3: Squamous cell carcinoma, NOS	8070/3: Squamous cell carcinoma, NOS	Blank(s)	Blank(s)	Blank(s)	Blank(s)	Blank(s)	N/A	Blank(s)	Blank(s)	Blank(s)	Blank(s)	Blank(s)	Blank(s)	Blank(s)	Blank(s)	Blank(s)	Blank(s)	Blank(s)	Blank(s)	Regional	Blank(s)	Blank(s)	Blank(s)	Blank(s)	Blank(s)	No radiation and/or cancer-directed surgery	Unknown; death certificate; or autopsy only (2003+)	Beam radiation	Blank(s)	Blank(s)	Blank(s)	9	Blank(s)	Blank(s)	Blank(s)	Blank(s)	Blank(s)	Blank(s)
1973	White	Female	Esophagus	Malignant	C15.3-Upper third of esophagus	153	8070	Unknown	Not a paired site	Positive histology	8070/3: Squamous cell carcinoma, NOS	8070/3: Squamous cell carcinoma, NOS	Blank(s)	Blank(s)	Blank(s)	Blank(s)	Blank(s)	N/A	Blank(s)	Blank(s)	Blank(s)	Blank(s)	Blank(s)	Blank(s)	Blank(s)	Blank(s)	Blank(s)	Blank(s)	Blank(s)	Blank(s)	Unstaged	Blank(s)	Blank(s)	Blank(s)	Blank(s)	Blank(s)	No radiation and/or cancer-directed surgery	Unknown; death certificate; or autopsy only (2003+)	Beam radiation	Blank(s)	Blank(s)	Blank(s)	9	Blank(s)	Blank(s)	Blank(s)	Blank(s)	Blank(s)	Blank(s)
1973	White	Male	Esophagus	Malignant	C15.3-Upper third of esophagus	153	8070	Unknown	Not a paired site	Positive histology	8070/3: Squamous cell carcinoma, NOS	8070/3: Squamous cell carcinoma, NOS	Blank(s)	Blank(s)	Blank(s)	Blank(s)	Blank(s)	N/A	Blank(s)	Blank(s)	Blank(s)	Blank(s)	Blank(s)	Blank(s)	Blank(s)	Blank(s)	Blank(s)	Blank(s)	Blank(s)	Blank(s)	Localized	Blank(s)	Blank(s)	Blank(s)	Blank(s)	Blank(s)	No radiation and/or cancer-directed surgery	Unknown; death certificate; or autopsy only (2003+)	Beam radiation	Blank(s)	Blank(s)	Blank(s)	9	Blank(s)	Blank(s)	Blank(s)	Blank(s)	Blank(s)	Blank(s)
1973	White	Male	Esophagus	Malignant	C15.0-Cervical esophagus	150	8070	Unknown	Not a paired site	Positive histology	8070/3: Squamous cell carcinoma, NOS	8070/3: Squamous cell carcinoma, NOS	Blank(s)	Blank(s)	Blank(s)	Blank(s)	Blank(s)	N/A	Blank(s)	Blank(s)	Blank(s)	Blank(s)	Blank(s)	Blank(s)	Blank(s)	Blank(s)	Blank(s)	Blank(s)	Blank(s)	Blank(s)	Distant	Blank(s)	Blank(s)	Blank(s)	Blank(s)	Blank(s)	No radiation and/or cancer-directed surgery	Surgery performed	None	Blank(s)	Blank(s)	Blank(s)	90	Blank(s)	Blank(s)	Blank(s)	Blank(s)	Blank(s)	Blank(s)
1973	White	Female	Esophagus	Malignant	C15.3-Upper third of esophagus	153	8070	Moderately differentiated; Grade II	Not a paired site	Positive histology	8070/3: Squamous cell carcinoma, NOS	8070/3: Squamous cell carcinoma, NOS	Blank(s)	Blank(s)	Blank(s)	Blank(s)	Blank(s)	N/A	Blank(s)	Blank(s)	Blank(s)	Blank(s)	Blank(s)	Blank(s)	Blank(s)	Blank(s)	Blank(s)	Blank(s)	Blank(s)	Blank(s)	Localized	Blank(s)	Blank(s)	Blank(s)	Blank(s)	Blank(s)	No radiation and/or cancer-directed surgery	Unknown; death certificate; or autopsy only (2003+)	Beam radiation	Blank(s)	Blank(s)	Blank(s)	9	Blank(s)	Blank(s)	Blank(s)	Blank(s)	Blank(s)	Blank(s)
1973	Black	Male	Esophagus	Malignant	C15.3-Upper third of esophagus	153	8010	Unknown	Not a paired site	Radiography without microscopic confirm	8010/3: Carcinoma, NOS	8010/3: Carcinoma, NOS	Blank(s)	Blank(s)	Blank(s)	Blank(s)	Blank(s)	N/A	Blank(s)	Blank(s)	Blank(s)	Blank(s)	Blank(s)	Blank(s)	Blank(s)	Blank(s)	Blank(s)	Blank(s)	Blank(s)	Blank(s)	Localized	Blank(s)	Blank(s)	Blank(s)	Blank(s)	Blank(s)	No radiation and/or cancer-directed surgery	Unknown; death certificate; or autopsy only (2003+)	Beam radiation	Blank(s)	Blank(s)	Blank(s)	9	Blank(s)	Blank(s)	Blank(s)	Blank(s)	Blank(s)	Blank(s)
1973	White	Female	Esophagus	Malignant	C15.0-Cervical esophagus	150	8070	Moderately differentiated; Grade II	Not a paired site	Positive histology	8070/3: Squamous cell carcinoma, NOS	8070/3: Squamous cell carcinoma, NOS	Blank(s)	Blank(s)	Blank(s)	Blank(s)	Blank(s)	N/A	Blank(s)	Blank(s)	Blank(s)	Blank(s)	Blank(s)	Blank(s)	Blank(s)	Blank(s)	Blank(s)	Blank(s)	Blank(s)	Blank(s)	Regional	Blank(s)	Blank(s)	Blank(s)	Blank(s)	Blank(s)	No radiation and/or cancer-directed surgery	Unknown; death certificate; or autopsy only (2003+)	Beam radiation	Blank(s)	Blank(s)	Blank(s)	9	Blank(s)	Blank(s)	Blank(s)	Blank(s)	Blank(s)	Blank(s)
1974	Black	Female	Esophagus	Malignant	C15.3-Upper third of esophagus	153	8070	Unknown	Not a paired site	Positive histology	8070/3: Squamous cell carcinoma, NOS	8070/3: Squamous cell carcinoma, NOS	Blank(s)	Blank(s)	Blank(s)	Blank(s)	Blank(s)	N/A	Blank(s)	Blank(s)	Blank(s)	Blank(s)	Blank(s)	Blank(s)	Blank(s)	Blank(s)	Blank(s)	Blank(s)	Blank(s)	Blank(s)	Localized	Blank(s)	Blank(s)	Blank(s)	Blank(s)	Blank(s)	No radiation and/or cancer-directed surgery	Unknown; death certificate; or autopsy only (2003+)	Beam radiation	Blank(s)	Blank(s)	Blank(s)	9	Blank(s)	Blank(s)	Blank(s)	Blank(s)	Blank(s)	Blank(s)
1974	White	Female	Esophagus	Malignant	C15.3-Upper third of esophagus	153	8070	Poorly differentiated; Grade III	Not a paired site	Positive histology	8070/3: Squamous cell carcinoma, NOS	8070/3: Squamous cell carcinoma, NOS	Blank(s)	Blank(s)	Blank(s)	Blank(s)	Blank(s)	N/A	Blank(s)	Blank(s)	Blank(s)	Blank(s)	Blank(s)	Blank(s)	Blank(s)	Blank(s)	Blank(s)	Blank(s)	Blank(s)	Blank(s)	Regional	Blank(s)	Blank(s)	Blank(s)	Blank(s)	Blank(s)	No radiation and/or cancer-directed surgery	Unknown; death certificate; or autopsy only (2003+)	Beam radiation	Blank(s)	Blank(s)	Blank(s)	9	Blank(s)	Blank(s)	Blank(s)	Blank(s)	Blank(s)	Blank(s)
1974	White	Male	Esophagus	Malignant	C15.3-Upper third of esophagus	153	8070	Poorly differentiated; Grade III	Not a paired site	Positive histology	8070/3: Squamous cell carcinoma, NOS	8070/3: Squamous cell carcinoma, NOS	Blank(s)	Blank(s)	Blank(s)	Blank(s)	Blank(s)	N/A	Blank(s)	Blank(s)	Blank(s)	Blank(s)	Blank(s)	Blank(s)	Blank(s)	Blank(s)	Blank(s)	Blank(s)	Blank(s)	Blank(s)	Distant	Blank(s)	Blank(s)	Blank(s)	Blank(s)	Blank(s)	No radiation and/or cancer-directed surgery	Unknown; death certificate; or autopsy only (2003+)	Beam radiation	Blank(s)	Blank(s)	Blank(s)	9	Blank(s)	Blank(s)	Blank(s)	Blank(s)	Blank(s)	Blank(s)
1974	White	Female	Esophagus	Malignant	C15.3-Upper third of esophagus	153	8070	Unknown	Not a paired site	Positive histology	8070/3: Squamous cell carcinoma, NOS	8070/3: Squamous cell carcinoma, NOS	Blank(s)	Blank(s)	Blank(s)	Blank(s)	Blank(s)	N/A	Blank(s)	Blank(s)	Blank(s)	Blank(s)	Blank(s)	Blank(s)	Blank(s)	Blank(s)	Blank(s)	Blank(s)	Blank(s)	Blank(s)	Unstaged	Blank(s)	Blank(s)	Blank(s)	Blank(s)	Blank(s)	No radiation and/or cancer-directed surgery	Unknown; death certificate; or autopsy only (2003+)	Beam radiation	Blank(s)	Blank(s)	Blank(s)	9	Blank(s)	Blank(s)	Blank(s)	Blank(s)	Blank(s)	Blank(s)
1973	White	Male	Esophagus	Malignant	C15.3-Upper third of esophagus	153	8070	Well differentiated; Grade I	Not a paired site	Positive histology	8070/3: Squamous cell carcinoma, NOS	8070/3: Squamous cell carcinoma, NOS	Blank(s)	Blank(s)	Blank(s)	Blank(s)	Blank(s)	N/A	Blank(s)	Blank(s)	Blank(s)	Blank(s)	Blank(s)	Blank(s)	Blank(s)	Blank(s)	Blank(s)	Blank(s)	Blank(s)	Blank(s)	Localized	Blank(s)	Blank(s)	Blank(s)	Blank(s)	Blank(s)	No radiation and/or cancer-directed surgery	Unknown; death certificate; or autopsy only (2003+)	Beam radiation	Blank(s)	Blank(s)	Blank(s)	9	Blank(s)	Blank(s)	Blank(s)	Blank(s)	Blank(s)	Blank(s)
1974	White	Male	Esophagus	Malignant	C15.3-Upper third of esophagus	153	8070	Unknown	Not a paired site	Positive histology	8070/3: Squamous cell carcinoma, NOS	8070/3: Squamous cell carcinoma, NOS	Blank(s)	Blank(s)	Blank(s)	Blank(s)	Blank(s)	N/A	Blank(s)	Blank(s)	Blank(s)	Blank(s)	Blank(s)	Blank(s)	Blank(s)	Blank(s)	Blank(s)	Blank(s)	Blank(s)	Blank(s)	Distant	Blank(s)	Blank(s)	Blank(s)	Blank(s)	Blank(s)	No radiation and/or cancer-directed surgery	Unknown; death certificate; or autopsy only (2003+)	Beam radiation	Blank(s)	Blank(s)	Blank(s)	9	Blank(s)	Blank(s)	Blank(s)	Blank(s)	Blank(s)	Blank(s)
1974	White	Female	Esophagus	Malignant	C15.0-Cervical esophagus	150	8070	Unknown	Not a paired site	Positive histology	8070/3: Squamous cell carcinoma, NOS	8070/3: Squamous cell carcinoma, NOS	Blank(s)	Blank(s)	Blank(s)	Blank(s)	Blank(s)	N/A	Blank(s)	Blank(s)	Blank(s)	Blank(s)	Blank(s)	Blank(s)	Blank(s)	Blank(s)	Blank(s)	Blank(s)	Blank(s)	Blank(s)	Localized	Blank(s)	Blank(s)	Blank(s)	Blank(s)	Blank(s)	No radiation and/or cancer-directed surgery	Unknown; death certificate; or autopsy only (2003+)	Beam radiation	Blank(s)	Blank(s)	Blank(s)	9	Blank(s)	Blank(s)	Blank(s)	Blank(s)	Blank(s)	Blank(s)
1974	White	Female	Esophagus	Malignant	C15.3-Upper third of esophagus	153	8070	Unknown	Not a paired site	Positive histology	8070/3: Squamous cell carcinoma, NOS	8070/3: Squamous cell carcinoma, NOS	Blank(s)	Blank(s)	Blank(s)	Blank(s)	Blank(s)	N/A	Blank(s)	Blank(s)	Blank(s)	Blank(s)	Blank(s)	Blank(s)	Blank(s)	Blank(s)	Blank(s)	Blank(s)	Blank(s)	Blank(s)	Distant	Blank(s)	Blank(s)	Blank(s)	Blank(s)	Blank(s)	No radiation and/or cancer-directed surgery	Unknown; death certificate; or autopsy only (2003+)	None	Blank(s)	Blank(s)	Blank(s)	9	Blank(s)	Blank(s)	Blank(s)	Blank(s)	Blank(s)	Blank(s)
1974	White	Male	Esophagus	Malignant	C15.0-Cervical esophagus	150	8070	Moderately differentiated; Grade II	Not a paired site	Positive histology	8070/3: Squamous cell carcinoma, NOS	8070/3: Squamous cell carcinoma, NOS	Blank(s)	Blank(s)	Blank(s)	Blank(s)	Blank(s)	N/A	Blank(s)	Blank(s)	Blank(s)	Blank(s)	Blank(s)	Blank(s)	Blank(s)	Blank(s)	Blank(s)	Blank(s)	Blank(s)	Blank(s)	Localized	Blank(s)	Blank(s)	Blank(s)	Blank(s)	Blank(s)	No radiation and/or cancer-directed surgery	Unknown; death certificate; or autopsy only (2003+)	Beam radiation	Blank(s)	Blank(s)	Blank(s)	9	Blank(s)	Blank(s)	Blank(s)	Blank(s)	Blank(s)	Blank(s)
1974	White	Male	Esophagus	Malignant	C15.3-Upper third of esophagus	153	8070	Undifferentiated; anaplastic; Grade IV	Not a paired site	Positive histology	8070/3: Squamous cell carcinoma, NOS	8070/3: Squamous cell carcinoma, NOS	Blank(s)	Blank(s)	Blank(s)	Blank(s)	Blank(s)	N/A	Blank(s)	Blank(s)	Blank(s)	Blank(s)	Blank(s)	Blank(s)	Blank(s)	Blank(s)	Blank(s)	Blank(s)	Blank(s)	Blank(s)	Distant	Blank(s)	Blank(s)	Blank(s)	Blank(s)	Blank(s)	No radiation and/or cancer-directed surgery	Unknown; death certificate; or autopsy only (2003+)	Beam radiation	Blank(s)	Blank(s)	Blank(s)	9	Blank(s)	Blank(s)	Blank(s)	Blank(s)	Blank(s)	Blank(s)
1974	White	Male	Esophagus	Malignant	C15.3-Upper third of esophagus	153	8070	Moderately differentiated; Grade II	Not a paired site	Positive histology	8070/3: Squamous cell carcinoma, NOS	8070/3: Squamous cell carcinoma, NOS	Blank(s)	Blank(s)	Blank(s)	Blank(s)	Blank(s)	N/A	Blank(s)	Blank(s)	Blank(s)	Blank(s)	Blank(s)	Blank(s)	Blank(s)	Blank(s)	Blank(s)	Blank(s)	Blank(s)	Blank(s)	Regional	Blank(s)	Blank(s)	Blank(s)	Blank(s)	Blank(s)	No radiation and/or cancer-directed surgery	Unknown; death certificate; or autopsy only (2003+)	Beam radiation	Blank(s)	Blank(s)	Blank(s)	9	Blank(s)	Blank(s)	Blank(s)	Blank(s)	Blank(s)	Blank(s)
1974	White	Male	Esophagus	Malignant	C15.3-Upper third of esophagus	153	8070	Unknown	Not a paired site	Positive histology	8070/3: Squamous cell carcinoma, NOS	8070/3: Squamous cell carcinoma, NOS	Blank(s)	Blank(s)	Blank(s)	Blank(s)	Blank(s)	N/A	Blank(s)	Blank(s)	Blank(s)	Blank(s)	Blank(s)	Blank(s)	Blank(s)	Blank(s)	Blank(s)	Blank(s)	Blank(s)	Blank(s)	Localized	Blank(s)	Blank(s)	Blank(s)	Blank(s)	Blank(s)	No radiation and/or cancer-directed surgery	Unknown; death certificate; or autopsy only (2003+)	Beam radiation	Blank(s)	Blank(s)	Blank(s)	9	Blank(s)	Blank(s)	Blank(s)	Blank(s)	Blank(s)	Blank(s)
1974	Black	Male	Esophagus	Malignant	C15.3-Upper third of esophagus	153	8070	Poorly differentiated; Grade III	Not a paired site	Positive histology	8070/3: Squamous cell carcinoma, NOS	8070/3: Squamous cell carcinoma, NOS	Blank(s)	Blank(s)	Blank(s)	Blank(s)	Blank(s)	N/A	Blank(s)	Blank(s)	Blank(s)	Blank(s)	Blank(s)	Blank(s)	Blank(s)	Blank(s)	Blank(s)	Blank(s)	Blank(s)	Blank(s)	Localized	Blank(s)	Blank(s)	Blank(s)	Blank(s)	Blank(s)	No radiation and/or cancer-directed surgery	Unknown; death certificate; or autopsy only (2003+)	Beam radiation	Blank(s)	Blank(s)	Blank(s)	9	Blank(s)	Blank(s)	Blank(s)	Blank(s)	Blank(s)	Blank(s)
1973	White	Male	Esophagus	Malignant	C15.3-Upper third of esophagus	153	8070	Well differentiated; Grade I	Not a paired site	Positive histology	8070/3: Squamous cell carcinoma, NOS	8070/3: Squamous cell carcinoma, NOS	Blank(s)	Blank(s)	Blank(s)	Blank(s)	Blank(s)	N/A	Blank(s)	Blank(s)	Blank(s)	Blank(s)	Blank(s)	Blank(s)	Blank(s)	Blank(s)	Blank(s)	Blank(s)	Blank(s)	Blank(s)	Unstaged	Blank(s)	Blank(s)	Blank(s)	Blank(s)	Blank(s)	No radiation and/or cancer-directed surgery	Unknown; death certificate; or autopsy only (2003+)	Beam radiation	Blank(s)	Blank(s)	Blank(s)	9	Blank(s)	Blank(s)	Blank(s)	Blank(s)	Blank(s)	Blank(s)
1974	Black	Female	Esophagus	Malignant	C15.3-Upper third of esophagus	153	8070	Moderately differentiated; Grade II	Not a paired site	Positive histology	8070/3: Squamous cell carcinoma, NOS	8070/3: Squamous cell carcinoma, NOS	Blank(s)	Blank(s)	Blank(s)	Blank(s)	Blank(s)	N/A	Blank(s)	Blank(s)	Blank(s)	Blank(s)	Blank(s)	Blank(s)	Blank(s)	Blank(s)	Blank(s)	Blank(s)	Blank(s)	Blank(s)	Localized	Blank(s)	Blank(s)	Blank(s)	Blank(s)	Blank(s)	No radiation and/or cancer-directed surgery	Unknown; death certificate; or autopsy only (2003+)	Beam radiation	Blank(s)	Blank(s)	Blank(s)	9	Blank(s)	Blank(s)	Blank(s)	Blank(s)	Blank(s)	Blank(s)
1975	White	Male	Esophagus	Malignant	C15.3-Upper third of esophagus	153	8070	Well differentiated; Grade I	Not a paired site	Positive histology	8070/3: Squamous cell carcinoma, NOS	8070/3: Squamous cell carcinoma, NOS	Blank(s)	Blank(s)	Blank(s)	Blank(s)	Blank(s)	N/A	Blank(s)	Blank(s)	Blank(s)	Blank(s)	Blank(s)	Blank(s)	Blank(s)	Blank(s)	Blank(s)	Blank(s)	Blank(s)	Blank(s)	Regional	Blank(s)	Blank(s)	Blank(s)	Blank(s)	Blank(s)	No radiation and/or cancer-directed surgery	Unknown; death certificate; or autopsy only (2003+)	Beam radiation	Blank(s)	Blank(s)	Blank(s)	9	Blank(s)	Blank(s)	Blank(s)	Blank(s)	Blank(s)	Blank(s)
1974	White	Male	Esophagus	Malignant	C15.3-Upper third of esophagus	153	8010	Unknown	Not a paired site	Radiography without microscopic confirm	8010/3: Carcinoma, NOS	8010/3: Carcinoma, NOS	Blank(s)	Blank(s)	Blank(s)	Blank(s)	Blank(s)	N/A	Blank(s)	Blank(s)	Blank(s)	Blank(s)	Blank(s)	Blank(s)	Blank(s)	Blank(s)	Blank(s)	Blank(s)	Blank(s)	Blank(s)	Regional	Blank(s)	Blank(s)	Blank(s)	Blank(s)	Blank(s)	No radiation and/or cancer-directed surgery	Unknown; death certificate; or autopsy only (2003+)	Beam radiation	Blank(s)	Blank(s)	Blank(s)	9	Blank(s)	Blank(s)	Blank(s)	Blank(s)	Blank(s)	Blank(s)
1975	White	Male	Esophagus	Malignant	C15.3-Upper third of esophagus	153	8070	Poorly differentiated; Grade III	Not a paired site	Positive histology	8070/3: Squamous cell carcinoma, NOS	8070/3: Squamous cell carcinoma, NOS	Blank(s)	Blank(s)	Blank(s)	Blank(s)	Blank(s)	N/A	Blank(s)	Blank(s)	Blank(s)	Blank(s)	Blank(s)	Blank(s)	Blank(s)	Blank(s)	Blank(s)	Blank(s)	Blank(s)	Blank(s)	Distant	Blank(s)	Blank(s)	Blank(s)	Blank(s)	Blank(s)	No radiation and/or cancer-directed surgery	Unknown; death certificate; or autopsy only (2003+)	Beam radiation	Blank(s)	Blank(s)	Blank(s)	9	Blank(s)	Blank(s)	Blank(s)	Blank(s)	Blank(s)	Blank(s)
1975	White	Male	Esophagus	Malignant	C15.3-Upper third of esophagus	153	8070	Unknown	Not a paired site	Positive histology	8070/3: Squamous cell carcinoma, NOS	8070/3: Squamous cell carcinoma, NOS	Blank(s)	Blank(s)	Blank(s)	Blank(s)	Blank(s)	N/A	Blank(s)	Blank(s)	Blank(s)	Blank(s)	Blank(s)	Blank(s)	Blank(s)	Blank(s)	Blank(s)	Blank(s)	Blank(s)	Blank(s)	Unstaged	Blank(s)	Blank(s)	Blank(s)	Blank(s)	Blank(s)	No radiation and/or cancer-directed surgery	Unknown; death certificate; or autopsy only (2003+)	Beam radiation	Blank(s)	Blank(s)	Blank(s)	9	Blank(s)	Blank(s)	Blank(s)	Blank(s)	Blank(s)	Blank(s)
1975	White	Male	Esophagus	Malignant	C15.3-Upper third of esophagus	153	8070	Unknown	Not a paired site	Positive histology	8070/3: Squamous cell carcinoma, NOS	8070/3: Squamous cell carcinoma, NOS	Blank(s)	Blank(s)	Blank(s)	Blank(s)	Blank(s)	N/A	Blank(s)	Blank(s)	Blank(s)	Blank(s)	Blank(s)	Blank(s)	Blank(s)	Blank(s)	Blank(s)	Blank(s)	Blank(s)	Blank(s)	Localized	Blank(s)	Blank(s)	Blank(s)	Blank(s)	Blank(s)	No radiation and/or cancer-directed surgery	Unknown; death certificate; or autopsy only (2003+)	Beam radiation	Blank(s)	Blank(s)	Blank(s)	9	Blank(s)	Blank(s)	Blank(s)	Blank(s)	Blank(s)	Blank(s)
1975	White	Female	Esophagus	Malignant	C15.3-Upper third of esophagus	153	8140	Moderately differentiated; Grade II	Not a paired site	Positive histology	8140/3: Adenocarcinoma, NOS	8140/3: Adenocarcinoma, NOS	Blank(s)	Blank(s)	Blank(s)	Blank(s)	Blank(s)	N/A	Blank(s)	Blank(s)	Blank(s)	Blank(s)	Blank(s)	Blank(s)	Blank(s)	Blank(s)	Blank(s)	Blank(s)	Blank(s)	Blank(s)	Localized	Blank(s)	Blank(s)	Blank(s)	Blank(s)	Blank(s)	No radiation and/or cancer-directed surgery	Unknown; death certificate; or autopsy only (2003+)	Beam radiation	Blank(s)	Blank(s)	Blank(s)	9	Blank(s)	Blank(s)	Blank(s)	Blank(s)	Blank(s)	Blank(s)
1975	White	Male	Esophagus	Malignant	C15.3-Upper third of esophagus	153	8070	Undifferentiated; anaplastic; Grade IV	Not a paired site	Positive histology	8070/3: Squamous cell carcinoma, NOS	8070/3: Squamous cell carcinoma, NOS	Blank(s)	Blank(s)	Blank(s)	Blank(s)	Blank(s)	N/A	Blank(s)	Blank(s)	Blank(s)	Blank(s)	Blank(s)	Blank(s)	Blank(s)	Blank(s)	Blank(s)	Blank(s)	Blank(s)	Blank(s)	Distant	Blank(s)	Blank(s)	Blank(s)	Blank(s)	Blank(s)	No radiation and/or cancer-directed surgery	Unknown; death certificate; or autopsy only (2003+)	Beam radiation	Blank(s)	Blank(s)	Blank(s)	9	Blank(s)	Blank(s)	Blank(s)	Blank(s)	Blank(s)	Blank(s)
1975	White	Male	Esophagus	Malignant	C15.3-Upper third of esophagus	153	8070	Unknown	Not a paired site	Positive histology	8070/3: Squamous cell carcinoma, NOS	8070/3: Squamous cell carcinoma, NOS	Blank(s)	Blank(s)	Blank(s)	Blank(s)	Blank(s)	N/A	Blank(s)	Blank(s)	Blank(s)	Blank(s)	Blank(s)	Blank(s)	Blank(s)	Blank(s)	Blank(s)	Blank(s)	Blank(s)	Blank(s)	Distant	Blank(s)	Blank(s)	Blank(s)	Blank(s)	Blank(s)	No radiation and/or cancer-directed surgery	Unknown; death certificate; or autopsy only (2003+)	Beam radiation	Blank(s)	Blank(s)	Blank(s)	9	Blank(s)	Blank(s)	Blank(s)	Blank(s)	Blank(s)	Blank(s)
1975	White	Male	Esophagus	Malignant	C15.3-Upper third of esophagus	153	8070	Moderately differentiated; Grade II	Not a paired site	Positive histology	8070/3: Squamous cell carcinoma, NOS	8070/3: Squamous cell carcinoma, NOS	Blank(s)	Blank(s)	Blank(s)	Blank(s)	Blank(s)	N/A	Blank(s)	Blank(s)	Blank(s)	Blank(s)	Blank(s)	Blank(s)	Blank(s)	Blank(s)	Blank(s)	Blank(s)	Blank(s)	Blank(s)	Localized	Blank(s)	Blank(s)	Blank(s)	Blank(s)	Blank(s)	No radiation and/or cancer-directed surgery	Unknown; death certificate; or autopsy only (2003+)	Beam radiation	Blank(s)	Blank(s)	Blank(s)	9	Blank(s)	Blank(s)	Blank(s)	Blank(s)	Blank(s)	Blank(s)
1975	White	Male	Esophagus	Malignant	C15.3-Upper third of esophagus	153	8070	Unknown	Not a paired site	Positive histology	8070/3: Squamous cell carcinoma, NOS	8070/3: Squamous cell carcinoma, NOS	Blank(s)	Blank(s)	Blank(s)	Blank(s)	Blank(s)	N/A	Blank(s)	Blank(s)	Blank(s)	Blank(s)	Blank(s)	Blank(s)	Blank(s)	Blank(s)	Blank(s)	Blank(s)	Blank(s)	Blank(s)	Regional	Blank(s)	Blank(s)	Blank(s)	Blank(s)	Blank(s)	No radiation and/or cancer-directed surgery	Unknown; death certificate; or autopsy only (2003+)	Beam radiation	Blank(s)	Blank(s)	Blank(s)	9	Blank(s)	Blank(s)	Blank(s)	Blank(s)	Blank(s)	Blank(s)
1975	White	Male	Esophagus	Malignant	C15.3-Upper third of esophagus	153	8070	Unknown	Not a paired site	Positive histology	8070/3: Squamous cell carcinoma, NOS	8070/3: Squamous cell carcinoma, NOS	Blank(s)	Blank(s)	Blank(s)	Blank(s)	Blank(s)	N/A	Blank(s)	Blank(s)	Blank(s)	Blank(s)	Blank(s)	Blank(s)	Blank(s)	Blank(s)	Blank(s)	Blank(s)	Blank(s)	Blank(s)	Localized	Blank(s)	Blank(s)	Blank(s)	Blank(s)	Blank(s)	No radiation and/or cancer-directed surgery	Unknown; death certificate; or autopsy only (2003+)	Beam radiation	Blank(s)	Blank(s)	Blank(s)	9	Blank(s)	Blank(s)	Blank(s)	Blank(s)	Blank(s)	Blank(s)
1975	White	Female	Esophagus	Malignant	C15.3-Upper third of esophagus	153	8010	Poorly differentiated; Grade III	Not a paired site	Positive exfoliative cytology, no positive histology	8010/3: Carcinoma, NOS	8010/3: Carcinoma, NOS	Blank(s)	Blank(s)	Blank(s)	Blank(s)	Blank(s)	N/A	Blank(s)	Blank(s)	Blank(s)	Blank(s)	Blank(s)	Blank(s)	Blank(s)	Blank(s)	Blank(s)	Blank(s)	Blank(s)	Blank(s)	Localized	Blank(s)	Blank(s)	Blank(s)	Blank(s)	Blank(s)	No radiation and/or cancer-directed surgery	Unknown; death certificate; or autopsy only (2003+)	Beam radiation	Blank(s)	Blank(s)	Blank(s)	9	Blank(s)	Blank(s)	Blank(s)	Blank(s)	Blank(s)	Blank(s)
1975	Black	Male	Esophagus	Malignant	C15.3-Upper third of esophagus	153	8070	Poorly differentiated; Grade III	Not a paired site	Positive histology	8070/3: Squamous cell carcinoma, NOS	8070/3: Squamous cell carcinoma, NOS	Blank(s)	Blank(s)	Blank(s)	Blank(s)	Blank(s)	N/A	Blank(s)	Blank(s)	Blank(s)	Blank(s)	Blank(s)	Blank(s)	Blank(s)	Blank(s)	Blank(s)	Blank(s)	Blank(s)	Blank(s)	Distant	Blank(s)	Blank(s)	Blank(s)	Blank(s)	Blank(s)	No radiation and/or cancer-directed surgery	Unknown; death certificate; or autopsy only (2003+)	Beam radiation	Blank(s)	Blank(s)	Blank(s)	9	Blank(s)	Blank(s)	Blank(s)	Blank(s)	Blank(s)	Blank(s)
1975	White	Male	Esophagus	Malignant	C15.3-Upper third of esophagus	153	8010	Poorly differentiated; Grade III	Not a paired site	Positive histology	8010/3: Carcinoma, NOS	8010/3: Carcinoma, NOS	Blank(s)	Blank(s)	Blank(s)	Blank(s)	Blank(s)	N/A	Blank(s)	Blank(s)	Blank(s)	Blank(s)	Blank(s)	Blank(s)	Blank(s)	Blank(s)	Blank(s)	Blank(s)	Blank(s)	Blank(s)	Regional	Blank(s)	Blank(s)	Blank(s)	Blank(s)	Blank(s)	No radiation and/or cancer-directed surgery	Unknown; death certificate; or autopsy only (2003+)	Beam radiation	Blank(s)	Blank(s)	Blank(s)	9	Blank(s)	Blank(s)	Blank(s)	Blank(s)	Blank(s)	Blank(s)
1976	White	Female	Esophagus	Malignant	C15.3-Upper third of esophagus	153	8070	Unknown	Not a paired site	Positive histology	8070/3: Squamous cell carcinoma, NOS	8070/3: Squamous cell carcinoma, NOS	Blank(s)	Blank(s)	Blank(s)	Blank(s)	Blank(s)	N/A	Blank(s)	Blank(s)	Blank(s)	Blank(s)	Blank(s)	Blank(s)	Blank(s)	Blank(s)	Blank(s)	Blank(s)	Blank(s)	Blank(s)	Unstaged	Blank(s)	Blank(s)	Blank(s)	Blank(s)	Blank(s)	No radiation and/or cancer-directed surgery	Surgery performed	None	Blank(s)	Blank(s)	Blank(s)	90	Blank(s)	Blank(s)	Blank(s)	Blank(s)	Blank(s)	Blank(s)
1976	White	Female	Esophagus	Malignant	C15.3-Upper third of esophagus	153	8070	Unknown	Not a paired site	Positive histology	8070/3: Squamous cell carcinoma, NOS	8070/3: Squamous cell carcinoma, NOS	Blank(s)	Blank(s)	Blank(s)	Blank(s)	Blank(s)	N/A	Blank(s)	Blank(s)	Blank(s)	Blank(s)	Blank(s)	Blank(s)	Blank(s)	Blank(s)	Blank(s)	Blank(s)	Blank(s)	Blank(s)	Unstaged	Blank(s)	Blank(s)	Blank(s)	Blank(s)	Blank(s)	No radiation and/or cancer-directed surgery	Unknown; death certificate; or autopsy only (2003+)	Beam radiation	Blank(s)	Blank(s)	Blank(s)	9	Blank(s)	Blank(s)	Blank(s)	Blank(s)	Blank(s)	Blank(s)
1976	White	Male	Esophagus	Malignant	C15.3-Upper third of esophagus	153	8070	Moderately differentiated; Grade II	Not a paired site	Positive histology	8070/3: Squamous cell carcinoma, NOS	8070/3: Squamous cell carcinoma, NOS	Blank(s)	Blank(s)	Blank(s)	Blank(s)	Blank(s)	N/A	Blank(s)	Blank(s)	Blank(s)	Blank(s)	Blank(s)	Blank(s)	Blank(s)	Blank(s)	Blank(s)	Blank(s)	Blank(s)	Blank(s)	Localized	Blank(s)	Blank(s)	Blank(s)	Blank(s)	Blank(s)	No radiation and/or cancer-directed surgery	Unknown; death certificate; or autopsy only (2003+)	None	Blank(s)	Blank(s)	Blank(s)	9	Blank(s)	Blank(s)	Blank(s)	Blank(s)	Blank(s)	Blank(s)
1976	White	Female	Esophagus	Malignant	C15.3-Upper third of esophagus	153	8070	Well differentiated; Grade I	Not a paired site	Positive histology	8070/3: Squamous cell carcinoma, NOS	8070/3: Squamous cell carcinoma, NOS	Blank(s)	Blank(s)	Blank(s)	Blank(s)	Blank(s)	N/A	Blank(s)	Blank(s)	Blank(s)	Blank(s)	Blank(s)	Blank(s)	Blank(s)	Blank(s)	Blank(s)	Blank(s)	Blank(s)	Blank(s)	Regional	Blank(s)	Blank(s)	Blank(s)	Blank(s)	Blank(s)	No radiation and/or cancer-directed surgery	Unknown; death certificate; or autopsy only (2003+)	Beam radiation	Blank(s)	Blank(s)	Blank(s)	9	Blank(s)	Blank(s)	Blank(s)	Blank(s)	Blank(s)	Blank(s)
1976	White	Male	Esophagus	Malignant	C15.3-Upper third of esophagus	153	8070	Moderately differentiated; Grade II	Not a paired site	Positive histology	8070/3: Squamous cell carcinoma, NOS	8070/3: Squamous cell carcinoma, NOS	Blank(s)	Blank(s)	Blank(s)	Blank(s)	Blank(s)	N/A	Blank(s)	Blank(s)	Blank(s)	Blank(s)	Blank(s)	Blank(s)	Blank(s)	Blank(s)	Blank(s)	Blank(s)	Blank(s)	Blank(s)	Regional	Blank(s)	Blank(s)	Blank(s)	Blank(s)	Blank(s)	No radiation and/or cancer-directed surgery	Unknown; death certificate; or autopsy only (2003+)	None	Blank(s)	Blank(s)	Blank(s)	9	Blank(s)	Blank(s)	Blank(s)	Blank(s)	Blank(s)	Blank(s)
1976	White	Male	Esophagus	Malignant	C15.3-Upper third of esophagus	153	8140	Well differentiated; Grade I	Not a paired site	Positive histology	8140/3: Adenocarcinoma, NOS	8140/3: Adenocarcinoma, NOS	Blank(s)	Blank(s)	Blank(s)	Blank(s)	Blank(s)	N/A	Blank(s)	Blank(s)	Blank(s)	Blank(s)	Blank(s)	Blank(s)	Blank(s)	Blank(s)	Blank(s)	Blank(s)	Blank(s)	Blank(s)	Regional	Blank(s)	Blank(s)	Blank(s)	Blank(s)	Blank(s)	No radiation and/or cancer-directed surgery	Unknown; death certificate; or autopsy only (2003+)	Beam radiation	Blank(s)	Blank(s)	Blank(s)	9	Blank(s)	Blank(s)	Blank(s)	Blank(s)	Blank(s)	Blank(s)
1977	White	Male	Esophagus	Malignant	C15.3-Upper third of esophagus	153	8070	Poorly differentiated; Grade III	Not a paired site	Positive histology	8070/3: Squamous cell carcinoma, NOS	8070/3: Squamous cell carcinoma, NOS	Blank(s)	Blank(s)	Blank(s)	Blank(s)	Blank(s)	N/A	Blank(s)	Blank(s)	Blank(s)	Blank(s)	Blank(s)	Blank(s)	Blank(s)	Blank(s)	Blank(s)	Blank(s)	Blank(s)	Blank(s)	Localized	Blank(s)	Blank(s)	Blank(s)	Blank(s)	Blank(s)	No radiation and/or cancer-directed surgery	Unknown; death certificate; or autopsy only (2003+)	Beam radiation	Blank(s)	Blank(s)	Blank(s)	9	Blank(s)	Blank(s)	Blank(s)	Blank(s)	Blank(s)	Blank(s)
1976	White	Female	Esophagus	Malignant	C15.3-Upper third of esophagus	153	8020	Undifferentiated; anaplastic; Grade IV	Not a paired site	Positive histology	8020/3: Carcinoma, undifferentiated, NOS	8020/3: Carcinoma, undifferentiated, NOS	Blank(s)	Blank(s)	Blank(s)	Blank(s)	Blank(s)	N/A	Blank(s)	Blank(s)	Blank(s)	Blank(s)	Blank(s)	Blank(s)	Blank(s)	Blank(s)	Blank(s)	Blank(s)	Blank(s)	Blank(s)	Regional	Blank(s)	Blank(s)	Blank(s)	Blank(s)	Blank(s)	No radiation and/or cancer-directed surgery	Unknown; death certificate; or autopsy only (2003+)	Beam radiation	Blank(s)	Blank(s)	Blank(s)	9	Blank(s)	Blank(s)	Blank(s)	Blank(s)	Blank(s)	Blank(s)
1976	White	Female	Esophagus	Malignant	C15.3-Upper third of esophagus	153	8140	Unknown	Not a paired site	Positive histology	8140/3: Adenocarcinoma, NOS	8140/3: Adenocarcinoma, NOS	Blank(s)	Blank(s)	Blank(s)	Blank(s)	Blank(s)	N/A	Blank(s)	Blank(s)	Blank(s)	Blank(s)	Blank(s)	Blank(s)	Blank(s)	Blank(s)	Blank(s)	Blank(s)	Blank(s)	Blank(s)	Distant	Blank(s)	Blank(s)	Blank(s)	Blank(s)	Blank(s)	No radiation and/or cancer-directed surgery	Unknown; death certificate; or autopsy only (2003+)	None	Blank(s)	Blank(s)	Blank(s)	9	Blank(s)	Blank(s)	Blank(s)	Blank(s)	Blank(s)	Blank(s)
1976	White	Male	Esophagus	Malignant	C15.3-Upper third of esophagus	153	8070	Moderately differentiated; Grade II	Not a paired site	Positive histology	8070/3: Squamous cell carcinoma, NOS	8070/3: Squamous cell carcinoma, NOS	Blank(s)	Blank(s)	Blank(s)	Blank(s)	Blank(s)	N/A	Blank(s)	Blank(s)	Blank(s)	Blank(s)	Blank(s)	Blank(s)	Blank(s)	Blank(s)	Blank(s)	Blank(s)	Blank(s)	Blank(s)	Regional	Blank(s)	Blank(s)	Blank(s)	Blank(s)	Blank(s)	No radiation and/or cancer-directed surgery	Unknown; death certificate; or autopsy only (2003+)	Beam radiation	Blank(s)	Blank(s)	Blank(s)	9	Blank(s)	Blank(s)	Blank(s)	Blank(s)	Blank(s)	Blank(s)
1977	White	Female	Esophagus	Malignant	C15.3-Upper third of esophagus	153	8070	Moderately differentiated; Grade II	Not a paired site	Positive histology	8070/3: Squamous cell carcinoma, NOS	8070/3: Squamous cell carcinoma, NOS	Blank(s)	Blank(s)	Blank(s)	Blank(s)	Blank(s)	N/A	Blank(s)	Blank(s)	Blank(s)	Blank(s)	Blank(s)	Blank(s)	Blank(s)	Blank(s)	Blank(s)	Blank(s)	Blank(s)	Blank(s)	Localized	Blank(s)	Blank(s)	Blank(s)	Blank(s)	Blank(s)	No radiation and/or cancer-directed surgery	Unknown; death certificate; or autopsy only (2003+)	None	Blank(s)	Blank(s)	Blank(s)	9	Blank(s)	Blank(s)	Blank(s)	Blank(s)	Blank(s)	Blank(s)
1976	White	Male	Esophagus	Malignant	C15.3-Upper third of esophagus	153	8070	Well differentiated; Grade I	Not a paired site	Positive histology	8070/3: Squamous cell carcinoma, NOS	8070/3: Squamous cell carcinoma, NOS	Blank(s)	Blank(s)	Blank(s)	Blank(s)	Blank(s)	N/A	Blank(s)	Blank(s)	Blank(s)	Blank(s)	Blank(s)	Blank(s)	Blank(s)	Blank(s)	Blank(s)	Blank(s)	Blank(s)	Blank(s)	Distant	Blank(s)	Blank(s)	Blank(s)	Blank(s)	Blank(s)	No radiation and/or cancer-directed surgery	Unknown; death certificate; or autopsy only (2003+)	None	Blank(s)	Blank(s)	Blank(s)	9	Blank(s)	Blank(s)	Blank(s)	Blank(s)	Blank(s)	Blank(s)
1977	White	Female	Esophagus	Malignant	C15.3-Upper third of esophagus	153	8070	Moderately differentiated; Grade II	Not a paired site	Positive histology	8070/3: Squamous cell carcinoma, NOS	8070/3: Squamous cell carcinoma, NOS	Blank(s)	Blank(s)	Blank(s)	Blank(s)	Blank(s)	N/A	Blank(s)	Blank(s)	Blank(s)	Blank(s)	Blank(s)	Blank(s)	Blank(s)	Blank(s)	Blank(s)	Blank(s)	Blank(s)	Blank(s)	Localized	Blank(s)	Blank(s)	Blank(s)	Blank(s)	Blank(s)	No radiation and/or cancer-directed surgery	Unknown; death certificate; or autopsy only (2003+)	Beam radiation	Blank(s)	Blank(s)	Blank(s)	9	Blank(s)	Blank(s)	Blank(s)	Blank(s)	Blank(s)	Blank(s)
1977	White	Male	Esophagus	Malignant	C15.0-Cervical esophagus	150	8070	Unknown	Not a paired site	Positive histology	8070/3: Squamous cell carcinoma, NOS	8070/3: Squamous cell carcinoma, NOS	Blank(s)	Blank(s)	Blank(s)	Blank(s)	Blank(s)	N/A	Blank(s)	Blank(s)	Blank(s)	Blank(s)	Blank(s)	Blank(s)	Blank(s)	Blank(s)	Blank(s)	Blank(s)	Blank(s)	Blank(s)	Localized	Blank(s)	Blank(s)	Blank(s)	Blank(s)	Blank(s)	No radiation and/or cancer-directed surgery	Unknown; death certificate; or autopsy only (2003+)	Beam radiation	Blank(s)	Blank(s)	Blank(s)	9	Blank(s)	Blank(s)	Blank(s)	Blank(s)	Blank(s)	Blank(s)
1977	White	Male	Esophagus	Malignant	C15.0-Cervical esophagus	150	8070	Well differentiated; Grade I	Not a paired site	Positive histology	8070/3: Squamous cell carcinoma, NOS	8070/3: Squamous cell carcinoma, NOS	Blank(s)	Blank(s)	Blank(s)	Blank(s)	Blank(s)	N/A	Blank(s)	Blank(s)	Blank(s)	Blank(s)	Blank(s)	Blank(s)	Blank(s)	Blank(s)	Blank(s)	Blank(s)	Blank(s)	Blank(s)	Localized	Blank(s)	Blank(s)	Blank(s)	Blank(s)	Blank(s)	No radiation and/or cancer-directed surgery	Unknown; death certificate; or autopsy only (2003+)	Beam radiation	Blank(s)	Blank(s)	Blank(s)	9	Blank(s)	Blank(s)	Blank(s)	Blank(s)	Blank(s)	Blank(s)
1977	White	Male	Esophagus	Malignant	C15.3-Upper third of esophagus	153	8070	Poorly differentiated; Grade III	Not a paired site	Positive histology	8070/3: Squamous cell carcinoma, NOS	8070/3: Squamous cell carcinoma, NOS	Blank(s)	Blank(s)	Blank(s)	Blank(s)	Blank(s)	N/A	Blank(s)	Blank(s)	Blank(s)	Blank(s)	Blank(s)	Blank(s)	Blank(s)	Blank(s)	Blank(s)	Blank(s)	Blank(s)	Blank(s)	Localized	Blank(s)	Blank(s)	Blank(s)	Blank(s)	Blank(s)	No radiation and/or cancer-directed surgery	Unknown; death certificate; or autopsy only (2003+)	Beam radiation	Blank(s)	Blank(s)	Blank(s)	9	Blank(s)	Blank(s)	Blank(s)	Blank(s)	Blank(s)	Blank(s)
1977	White	Female	Esophagus	Malignant	C15.3-Upper third of esophagus	153	8070	Moderately differentiated; Grade II	Not a paired site	Positive histology	8070/3: Squamous cell carcinoma, NOS	8070/3: Squamous cell carcinoma, NOS	Blank(s)	Blank(s)	Blank(s)	Blank(s)	Blank(s)	N/A	Blank(s)	Blank(s)	Blank(s)	Blank(s)	Blank(s)	Blank(s)	Blank(s)	Blank(s)	Blank(s)	Blank(s)	Blank(s)	Blank(s)	Distant	Blank(s)	Blank(s)	Blank(s)	Blank(s)	Blank(s)	No radiation and/or cancer-directed surgery	Unknown; death certificate; or autopsy only (2003+)	Beam radiation	Blank(s)	Blank(s)	Blank(s)	9	Blank(s)	Blank(s)	Blank(s)	Blank(s)	Blank(s)	Blank(s)
1977	White	Female	Esophagus	Malignant	C15.3-Upper third of esophagus	153	8070	Unknown	Not a paired site	Positive exfoliative cytology, no positive histology	8070/3: Squamous cell carcinoma, NOS	8070/3: Squamous cell carcinoma, NOS	Blank(s)	Blank(s)	Blank(s)	Blank(s)	Blank(s)	N/A	Blank(s)	Blank(s)	Blank(s)	Blank(s)	Blank(s)	Blank(s)	Blank(s)	Blank(s)	Blank(s)	Blank(s)	Blank(s)	Blank(s)	Distant	Blank(s)	Blank(s)	Blank(s)	Blank(s)	Blank(s)	No radiation and/or cancer-directed surgery	Unknown; death certificate; or autopsy only (2003+)	Beam radiation	Blank(s)	Blank(s)	Blank(s)	9	Blank(s)	Blank(s)	Blank(s)	Blank(s)	Blank(s)	Blank(s)
1977	White	Male	Esophagus	Malignant	C15.3-Upper third of esophagus	153	8070	Unknown	Not a paired site	Positive histology	8070/3: Squamous cell carcinoma, NOS	8070/3: Squamous cell carcinoma, NOS	Blank(s)	Blank(s)	Blank(s)	Blank(s)	Blank(s)	N/A	Blank(s)	Blank(s)	Blank(s)	Blank(s)	Blank(s)	Blank(s)	Blank(s)	Blank(s)	Blank(s)	Blank(s)	Blank(s)	Blank(s)	Distant	Blank(s)	Blank(s)	Blank(s)	Blank(s)	Blank(s)	No radiation and/or cancer-directed surgery	Unknown; death certificate; or autopsy only (2003+)	Beam radiation	Blank(s)	Blank(s)	Blank(s)	9	Blank(s)	Blank(s)	Blank(s)	Blank(s)	Blank(s)	Blank(s)
1977	White	Male	Esophagus	Malignant	C15.0-Cervical esophagus	150	8070	Unknown	Not a paired site	Positive histology	8070/3: Squamous cell carcinoma, NOS	8070/3: Squamous cell carcinoma, NOS	Blank(s)	Blank(s)	Blank(s)	Blank(s)	Blank(s)	N/A	Blank(s)	Blank(s)	Blank(s)	Blank(s)	Blank(s)	Blank(s)	Blank(s)	Blank(s)	Blank(s)	Blank(s)	Blank(s)	Blank(s)	Localized	Blank(s)	Blank(s)	Blank(s)	Blank(s)	Blank(s)	No radiation and/or cancer-directed surgery	Unknown; death certificate; or autopsy only (2003+)	Beam radiation	Blank(s)	Blank(s)	Blank(s)	9	Blank(s)	Blank(s)	Blank(s)	Blank(s)	Blank(s)	Blank(s)
1977	White	Male	Esophagus	Malignant	C15.0-Cervical esophagus	150	8070	Unknown	Not a paired site	Positive histology	8070/3: Squamous cell carcinoma, NOS	8070/3: Squamous cell carcinoma, NOS	Blank(s)	Blank(s)	Blank(s)	Blank(s)	Blank(s)	N/A	Blank(s)	Blank(s)	Blank(s)	Blank(s)	Blank(s)	Blank(s)	Blank(s)	Blank(s)	Blank(s)	Blank(s)	Blank(s)	Blank(s)	Localized	Blank(s)	Blank(s)	Blank(s)	Blank(s)	Blank(s)	No radiation and/or cancer-directed surgery	Unknown; death certificate; or autopsy only (2003+)	Beam radiation	Blank(s)	Blank(s)	Blank(s)	9	Blank(s)	Blank(s)	Blank(s)	Blank(s)	Blank(s)	Blank(s)
1977	White	Male	Esophagus	Malignant	C15.3-Upper third of esophagus	153	8070	Unknown	Not a paired site	Positive histology	8070/3: Squamous cell carcinoma, NOS	8070/3: Squamous cell carcinoma, NOS	Blank(s)	Blank(s)	Blank(s)	Blank(s)	Blank(s)	N/A	Blank(s)	Blank(s)	Blank(s)	Blank(s)	Blank(s)	Blank(s)	Blank(s)	Blank(s)	Blank(s)	Blank(s)	Blank(s)	Blank(s)	Localized	Blank(s)	Blank(s)	Blank(s)	Blank(s)	Blank(s)	No radiation and/or cancer-directed surgery	Unknown; death certificate; or autopsy only (2003+)	Beam radiation	Blank(s)	Blank(s)	Blank(s)	9	Blank(s)	Blank(s)	Blank(s)	Blank(s)	Blank(s)	Blank(s)
1977	Black	Male	Esophagus	Malignant	C15.3-Upper third of esophagus	153	8070	Moderately differentiated; Grade II	Not a paired site	Positive histology	8070/3: Squamous cell carcinoma, NOS	8070/3: Squamous cell carcinoma, NOS	Blank(s)	Blank(s)	Blank(s)	Blank(s)	Blank(s)	N/A	Blank(s)	Blank(s)	Blank(s)	Blank(s)	Blank(s)	Blank(s)	Blank(s)	Blank(s)	Blank(s)	Blank(s)	Blank(s)	Blank(s)	Distant	Blank(s)	Blank(s)	Blank(s)	Blank(s)	Blank(s)	No radiation and/or cancer-directed surgery	Unknown; death certificate; or autopsy only (2003+)	Beam radiation	Blank(s)	Blank(s)	Blank(s)	9	Blank(s)	Blank(s)	Blank(s)	Blank(s)	Blank(s)	Blank(s)
1977	White	Female	Esophagus	Malignant	C15.3-Upper third of esophagus	153	8010	Unknown	Not a paired site	Positive histology	8010/3: Carcinoma, NOS	8010/3: Carcinoma, NOS	Blank(s)	Blank(s)	Blank(s)	Blank(s)	Blank(s)	N/A	Blank(s)	Blank(s)	Blank(s)	Blank(s)	Blank(s)	Blank(s)	Blank(s)	Blank(s)	Blank(s)	Blank(s)	Blank(s)	Blank(s)	Localized	Blank(s)	Blank(s)	Blank(s)	Blank(s)	Blank(s)	No radiation and/or cancer-directed surgery	Unknown; death certificate; or autopsy only (2003+)	Beam radiation	Blank(s)	Blank(s)	Blank(s)	9	Blank(s)	Blank(s)	Blank(s)	Blank(s)	Blank(s)	Blank(s)
1977	White	Male	Esophagus	Malignant	C15.3-Upper third of esophagus	153	8070	Moderately differentiated; Grade II	Not a paired site	Positive histology	8070/3: Squamous cell carcinoma, NOS	8070/3: Squamous cell carcinoma, NOS	Blank(s)	Blank(s)	Blank(s)	Blank(s)	Blank(s)	N/A	Blank(s)	Blank(s)	Blank(s)	Blank(s)	Blank(s)	Blank(s)	Blank(s)	Blank(s)	Blank(s)	Blank(s)	Blank(s)	Blank(s)	Distant	Blank(s)	Blank(s)	Blank(s)	Blank(s)	Blank(s)	No radiation and/or cancer-directed surgery	Unknown; death certificate; or autopsy only (2003+)	Beam radiation	Blank(s)	Blank(s)	Blank(s)	9	Blank(s)	Blank(s)	Blank(s)	Blank(s)	Blank(s)	Blank(s)
1977	White	Male	Esophagus	Malignant	C15.3-Upper third of esophagus	153	8070	Unknown	Not a paired site	Positive histology	8070/3: Squamous cell carcinoma, NOS	8070/3: Squamous cell carcinoma, NOS	Blank(s)	Blank(s)	Blank(s)	Blank(s)	Blank(s)	N/A	Blank(s)	Blank(s)	Blank(s)	Blank(s)	Blank(s)	Blank(s)	Blank(s)	Blank(s)	Blank(s)	Blank(s)	Blank(s)	Blank(s)	Localized	Blank(s)	Blank(s)	Blank(s)	Blank(s)	Blank(s)	No radiation and/or cancer-directed surgery	Unknown; death certificate; or autopsy only (2003+)	Recommended, unknown if administered	Blank(s)	Blank(s)	Blank(s)	9	Blank(s)	Blank(s)	Blank(s)	Blank(s)	Blank(s)	Blank(s)
1977	White	Male	Esophagus	Malignant	C15.0-Cervical esophagus	150	8071	Well differentiated; Grade I	Not a paired site	Positive histology	8071/3: Squamous cell carcinoma, keratinizing, NOS	8071/3: Squamous cell carcinoma, keratinizing, NOS	Blank(s)	Blank(s)	Blank(s)	Blank(s)	Blank(s)	N/A	Blank(s)	Blank(s)	Blank(s)	Blank(s)	Blank(s)	Blank(s)	Blank(s)	Blank(s)	Blank(s)	Blank(s)	Blank(s)	Blank(s)	Regional	Blank(s)	Blank(s)	Blank(s)	Blank(s)	Blank(s)	No radiation and/or cancer-directed surgery	Surgery performed	None	Blank(s)	Blank(s)	Blank(s)	90	Blank(s)	Blank(s)	Blank(s)	Blank(s)	Blank(s)	Blank(s)
1977	White	Female	Esophagus	Malignant	C15.0-Cervical esophagus	150	8070	Unknown	Not a paired site	Positive histology	8070/3: Squamous cell carcinoma, NOS	8070/3: Squamous cell carcinoma, NOS	Blank(s)	Blank(s)	Blank(s)	Blank(s)	Blank(s)	N/A	Blank(s)	Blank(s)	Blank(s)	Blank(s)	Blank(s)	Blank(s)	Blank(s)	Blank(s)	Blank(s)	Blank(s)	Blank(s)	Blank(s)	Localized	Blank(s)	Blank(s)	Blank(s)	Blank(s)	Blank(s)	No radiation and/or cancer-directed surgery	Unknown; death certificate; or autopsy only (2003+)	Beam radiation	Blank(s)	Blank(s)	Blank(s)	9	Blank(s)	Blank(s)	Blank(s)	Blank(s)	Blank(s)	Blank(s)
1978	White	Male	Esophagus	Malignant	C15.3-Upper third of esophagus	153	8070	Poorly differentiated; Grade III	Not a paired site	Positive histology	8070/3: Squamous cell carcinoma, NOS	8070/3: Squamous cell carcinoma, NOS	Blank(s)	Blank(s)	Blank(s)	Blank(s)	Blank(s)	N/A	Blank(s)	Blank(s)	Blank(s)	Blank(s)	Blank(s)	Blank(s)	Blank(s)	Blank(s)	Blank(s)	Blank(s)	Blank(s)	Blank(s)	Localized	Blank(s)	Blank(s)	Blank(s)	Blank(s)	Blank(s)	No radiation and/or cancer-directed surgery	Unknown; death certificate; or autopsy only (2003+)	Beam radiation	Blank(s)	Blank(s)	Blank(s)	9	Blank(s)	Blank(s)	Blank(s)	Blank(s)	Blank(s)	Blank(s)
1977	White	Male	Esophagus	Malignant	C15.3-Upper third of esophagus	153	8070	Unknown	Not a paired site	Positive histology	8070/3: Squamous cell carcinoma, NOS	8070/3: Squamous cell carcinoma, NOS	Blank(s)	Blank(s)	Blank(s)	Blank(s)	Blank(s)	N/A	Blank(s)	Blank(s)	Blank(s)	Blank(s)	Blank(s)	Blank(s)	Blank(s)	Blank(s)	Blank(s)	Blank(s)	Blank(s)	Blank(s)	Distant	Blank(s)	Blank(s)	Blank(s)	Blank(s)	Blank(s)	No radiation and/or cancer-directed surgery	Unknown; death certificate; or autopsy only (2003+)	Beam radiation	Blank(s)	Blank(s)	Blank(s)	9	Blank(s)	Blank(s)	Blank(s)	Blank(s)	Blank(s)	Blank(s)
1977	White	Male	Esophagus	Malignant	C15.3-Upper third of esophagus	153	8070	Moderately differentiated; Grade II	Not a paired site	Positive histology	8070/3: Squamous cell carcinoma, NOS	8070/3: Squamous cell carcinoma, NOS	Blank(s)	Blank(s)	Blank(s)	Blank(s)	Blank(s)	N/A	Blank(s)	Blank(s)	Blank(s)	Blank(s)	Blank(s)	Blank(s)	Blank(s)	Blank(s)	Blank(s)	Blank(s)	Blank(s)	Blank(s)	Localized	Blank(s)	Blank(s)	Blank(s)	Blank(s)	Blank(s)	No radiation and/or cancer-directed surgery	Unknown; death certificate; or autopsy only (2003+)	Beam radiation	Blank(s)	Blank(s)	Blank(s)	9	Blank(s)	Blank(s)	Blank(s)	Blank(s)	Blank(s)	Blank(s)
1982	White	Male	Esophagus	Malignant	C15.0-Cervical esophagus	150	8071	Well differentiated; Grade I	Not a paired site	Positive histology	8071/3: Squamous cell carcinoma, keratinizing, NOS	8071/3: Squamous cell carcinoma, keratinizing, NOS	Blank(s)	Blank(s)	Blank(s)	Blank(s)	Blank(s)	N/A	Blank(s)	Blank(s)	Blank(s)	Blank(s)	Blank(s)	Blank(s)	Blank(s)	Blank(s)	Blank(s)	Blank(s)	Blank(s)	Blank(s)	Distant	Blank(s)	Blank(s)	Blank(s)	Blank(s)	Blank(s)	No radiation and/or cancer-directed surgery	Unknown; death certificate; or autopsy only (2003+)	Beam radiation	Blank(s)	Blank(s)	Blank(s)	9	Blank(s)	Blank(s)	Blank(s)	Blank(s)	Blank(s)	Blank(s)
1978	White	Male	Esophagus	Malignant	C15.3-Upper third of esophagus	153	8070	Poorly differentiated; Grade III	Not a paired site	Positive histology	8070/3: Squamous cell carcinoma, NOS	8070/3: Squamous cell carcinoma, NOS	Blank(s)	Blank(s)	Blank(s)	Blank(s)	Blank(s)	N/A	Blank(s)	Blank(s)	Blank(s)	Blank(s)	Blank(s)	Blank(s)	Blank(s)	Blank(s)	Blank(s)	Blank(s)	Blank(s)	Blank(s)	Regional	Blank(s)	Blank(s)	Blank(s)	Blank(s)	Blank(s)	No radiation and/or cancer-directed surgery	Unknown; death certificate; or autopsy only (2003+)	Beam radiation	Blank(s)	Blank(s)	Blank(s)	9	Blank(s)	Blank(s)	Blank(s)	Blank(s)	Blank(s)	Blank(s)
1978	White	Male	Esophagus	Malignant	C15.3-Upper third of esophagus	153	8070	Unknown	Not a paired site	Positive histology	8070/3: Squamous cell carcinoma, NOS	8070/3: Squamous cell carcinoma, NOS	Blank(s)	Blank(s)	Blank(s)	Blank(s)	Blank(s)	N/A	Blank(s)	Blank(s)	Blank(s)	Blank(s)	Blank(s)	Blank(s)	Blank(s)	Blank(s)	Blank(s)	Blank(s)	Blank(s)	Blank(s)	Localized	Blank(s)	Blank(s)	Blank(s)	Blank(s)	Blank(s)	No radiation and/or cancer-directed surgery	Unknown; death certificate; or autopsy only (2003+)	Beam radiation	Blank(s)	Blank(s)	Blank(s)	9	Blank(s)	Blank(s)	Blank(s)	Blank(s)	Blank(s)	Blank(s)
1978	White	Female	Esophagus	Malignant	C15.3-Upper third of esophagus	153	8070	Unknown	Not a paired site	Positive histology	8070/3: Squamous cell carcinoma, NOS	8070/3: Squamous cell carcinoma, NOS	Blank(s)	Blank(s)	Blank(s)	Blank(s)	Blank(s)	N/A	Blank(s)	Blank(s)	Blank(s)	Blank(s)	Blank(s)	Blank(s)	Blank(s)	Blank(s)	Blank(s)	Blank(s)	Blank(s)	Blank(s)	Localized	Blank(s)	Blank(s)	Blank(s)	Blank(s)	Blank(s)	No radiation and/or cancer-directed surgery	Unknown; death certificate; or autopsy only (2003+)	Beam radiation	Blank(s)	Blank(s)	Blank(s)	9	Blank(s)	Blank(s)	Blank(s)	Blank(s)	Blank(s)	Blank(s)
1978	Black	Male	Esophagus	Malignant	C15.3-Upper third of esophagus	153	8070	Poorly differentiated; Grade III	Not a paired site	Positive histology	8070/3: Squamous cell carcinoma, NOS	8070/3: Squamous cell carcinoma, NOS	Blank(s)	Blank(s)	Blank(s)	Blank(s)	Blank(s)	N/A	Blank(s)	Blank(s)	Blank(s)	Blank(s)	Blank(s)	Blank(s)	Blank(s)	Blank(s)	Blank(s)	Blank(s)	Blank(s)	Blank(s)	Distant	Blank(s)	Blank(s)	Blank(s)	Blank(s)	Blank(s)	No radiation and/or cancer-directed surgery	Unknown; death certificate; or autopsy only (2003+)	Beam radiation	Blank(s)	Blank(s)	Blank(s)	9	Blank(s)	Blank(s)	Blank(s)	Blank(s)	Blank(s)	Blank(s)
1978	Black	Male	Esophagus	Malignant	C15.3-Upper third of esophagus	153	8070	Unknown	Not a paired site	Positive histology	8070/3: Squamous cell carcinoma, NOS	8070/3: Squamous cell carcinoma, NOS	Blank(s)	Blank(s)	Blank(s)	Blank(s)	Blank(s)	N/A	Blank(s)	Blank(s)	Blank(s)	Blank(s)	Blank(s)	Blank(s)	Blank(s)	Blank(s)	Blank(s)	Blank(s)	Blank(s)	Blank(s)	Localized	Blank(s)	Blank(s)	Blank(s)	Blank(s)	Blank(s)	No radiation and/or cancer-directed surgery	Unknown; death certificate; or autopsy only (2003+)	Beam radiation	Blank(s)	Blank(s)	Blank(s)	9	Blank(s)	Blank(s)	Blank(s)	Blank(s)	Blank(s)	Blank(s)
1978	White	Female	Esophagus	Malignant	C15.3-Upper third of esophagus	153	8070	Well differentiated; Grade I	Not a paired site	Positive histology	8070/3: Squamous cell carcinoma, NOS	8070/3: Squamous cell carcinoma, NOS	Blank(s)	Blank(s)	Blank(s)	Blank(s)	Blank(s)	N/A	Blank(s)	Blank(s)	Blank(s)	Blank(s)	Blank(s)	Blank(s)	Blank(s)	Blank(s)	Blank(s)	Blank(s)	Blank(s)	Blank(s)	Localized	Blank(s)	Blank(s)	Blank(s)	Blank(s)	Blank(s)	No radiation and/or cancer-directed surgery	Unknown; death certificate; or autopsy only (2003+)	Beam radiation	Blank(s)	Blank(s)	Blank(s)	9	Blank(s)	Blank(s)	Blank(s)	Blank(s)	Blank(s)	Blank(s)
1978	White	Male	Esophagus	Malignant	C15.3-Upper third of esophagus	153	8070	Unknown	Not a paired site	Positive histology	8070/3: Squamous cell carcinoma, NOS	8070/3: Squamous cell carcinoma, NOS	Blank(s)	Blank(s)	Blank(s)	Blank(s)	Blank(s)	N/A	Blank(s)	Blank(s)	Blank(s)	Blank(s)	Blank(s)	Blank(s)	Blank(s)	Blank(s)	Blank(s)	Blank(s)	Blank(s)	Blank(s)	Unstaged	Blank(s)	Blank(s)	Blank(s)	Blank(s)	Blank(s)	No radiation and/or cancer-directed surgery	Unknown; death certificate; or autopsy only (2003+)	Beam radiation	Blank(s)	Blank(s)	Blank(s)	9	Blank(s)	Blank(s)	Blank(s)	Blank(s)	Blank(s)	Blank(s)
1978	Black	Female	Esophagus	Malignant	C15.3-Upper third of esophagus	153	8020	Undifferentiated; anaplastic; Grade IV	Not a paired site	Positive histology	8020/3: Carcinoma, undifferentiated, NOS	8020/3: Carcinoma, undifferentiated, NOS	Blank(s)	Blank(s)	Blank(s)	Blank(s)	Blank(s)	N/A	Blank(s)	Blank(s)	Blank(s)	Blank(s)	Blank(s)	Blank(s)	Blank(s)	Blank(s)	Blank(s)	Blank(s)	Blank(s)	Blank(s)	Localized	Blank(s)	Blank(s)	Blank(s)	Blank(s)	Blank(s)	No radiation and/or cancer-directed surgery	Unknown; death certificate; or autopsy only (2003+)	Beam radiation	Blank(s)	Blank(s)	Blank(s)	9	Blank(s)	Blank(s)	Blank(s)	Blank(s)	Blank(s)	Blank(s)
1978	White	Male	Esophagus	Malignant	C15.3-Upper third of esophagus	153	8070	Moderately differentiated; Grade II	Not a paired site	Positive histology	8070/3: Squamous cell carcinoma, NOS	8070/3: Squamous cell carcinoma, NOS	Blank(s)	Blank(s)	Blank(s)	Blank(s)	Blank(s)	N/A	Blank(s)	Blank(s)	Blank(s)	Blank(s)	Blank(s)	Blank(s)	Blank(s)	Blank(s)	Blank(s)	Blank(s)	Blank(s)	Blank(s)	Distant	Blank(s)	Blank(s)	Blank(s)	Blank(s)	Blank(s)	No radiation and/or cancer-directed surgery	Unknown; death certificate; or autopsy only (2003+)	Beam radiation	Blank(s)	Blank(s)	Blank(s)	9	Blank(s)	Blank(s)	Blank(s)	Blank(s)	Blank(s)	Blank(s)
1978	White	Female	Esophagus	Malignant	C15.0-Cervical esophagus	150	8070	Unknown	Not a paired site	Radiography without microscopic confirm	8070/3: Squamous cell carcinoma, NOS	8070/3: Squamous cell carcinoma, NOS	Blank(s)	Blank(s)	Blank(s)	Blank(s)	Blank(s)	N/A	Blank(s)	Blank(s)	Blank(s)	Blank(s)	Blank(s)	Blank(s)	Blank(s)	Blank(s)	Blank(s)	Blank(s)	Blank(s)	Blank(s)	Unstaged	Blank(s)	Blank(s)	Blank(s)	Blank(s)	Blank(s)	No radiation and/or cancer-directed surgery	Unknown; death certificate; or autopsy only (2003+)	Beam radiation	Blank(s)	Blank(s)	Blank(s)	9	Blank(s)	Blank(s)	Blank(s)	Blank(s)	Blank(s)	Blank(s)
1978	White	Female	Esophagus	Malignant	C15.3-Upper third of esophagus	153	8020	Undifferentiated; anaplastic; Grade IV	Not a paired site	Positive histology	8020/3: Carcinoma, undifferentiated, NOS	8020/3: Carcinoma, undifferentiated, NOS	Blank(s)	Blank(s)	Blank(s)	Blank(s)	Blank(s)	N/A	Blank(s)	Blank(s)	Blank(s)	Blank(s)	Blank(s)	Blank(s)	Blank(s)	Blank(s)	Blank(s)	Blank(s)	Blank(s)	Blank(s)	Unstaged	Blank(s)	Blank(s)	Blank(s)	Blank(s)	Blank(s)	No radiation and/or cancer-directed surgery	Unknown; death certificate; or autopsy only (2003+)	Beam radiation	Blank(s)	Blank(s)	Blank(s)	9	Blank(s)	Blank(s)	Blank(s)	Blank(s)	Blank(s)	Blank(s)
1978	White	Female	Esophagus	Malignant	C15.0-Cervical esophagus	150	8070	Unknown	Not a paired site	Positive histology	8070/3: Squamous cell carcinoma, NOS	8070/3: Squamous cell carcinoma, NOS	Blank(s)	Blank(s)	Blank(s)	Blank(s)	Blank(s)	N/A	Blank(s)	Blank(s)	Blank(s)	Blank(s)	Blank(s)	Blank(s)	Blank(s)	Blank(s)	Blank(s)	Blank(s)	Blank(s)	Blank(s)	Distant	Blank(s)	Blank(s)	Blank(s)	Blank(s)	Blank(s)	No radiation and/or cancer-directed surgery	Unknown; death certificate; or autopsy only (2003+)	None	Blank(s)	Blank(s)	Blank(s)	9	Blank(s)	Blank(s)	Blank(s)	Blank(s)	Blank(s)	Blank(s)
1978	White	Male	Esophagus	Malignant	C15.3-Upper third of esophagus	153	8070	Well differentiated; Grade I	Not a paired site	Positive histology	8070/3: Squamous cell carcinoma, NOS	8070/3: Squamous cell carcinoma, NOS	Blank(s)	Blank(s)	Blank(s)	Blank(s)	Blank(s)	N/A	Blank(s)	Blank(s)	Blank(s)	Blank(s)	Blank(s)	Blank(s)	Blank(s)	Blank(s)	Blank(s)	Blank(s)	Blank(s)	Blank(s)	Regional	Blank(s)	Blank(s)	Blank(s)	Blank(s)	Blank(s)	No radiation and/or cancer-directed surgery	Surgery performed	None	Blank(s)	Blank(s)	Blank(s)	90	Blank(s)	Blank(s)	Blank(s)	Blank(s)	Blank(s)	Blank(s)
1978	White	Male	Esophagus	Malignant	C15.3-Upper third of esophagus	153	8070	Moderately differentiated; Grade II	Not a paired site	Positive histology	8070/3: Squamous cell carcinoma, NOS	8070/3: Squamous cell carcinoma, NOS	Blank(s)	Blank(s)	Blank(s)	Blank(s)	Blank(s)	N/A	Blank(s)	Blank(s)	Blank(s)	Blank(s)	Blank(s)	Blank(s)	Blank(s)	Blank(s)	Blank(s)	Blank(s)	Blank(s)	Blank(s)	Localized	Blank(s)	Blank(s)	Blank(s)	Blank(s)	Blank(s)	No radiation and/or cancer-directed surgery	Unknown; death certificate; or autopsy only (2003+)	Beam radiation	Blank(s)	Blank(s)	Blank(s)	9	Blank(s)	Blank(s)	Blank(s)	Blank(s)	Blank(s)	Blank(s)
1979	White	Female	Esophagus	Malignant	C15.0-Cervical esophagus	150	8070	Well differentiated; Grade I	Not a paired site	Positive histology	8070/3: Squamous cell carcinoma, NOS	8070/3: Squamous cell carcinoma, NOS	Blank(s)	Blank(s)	Blank(s)	Blank(s)	Blank(s)	N/A	Blank(s)	Blank(s)	Blank(s)	Blank(s)	Blank(s)	Blank(s)	Blank(s)	Blank(s)	Blank(s)	Blank(s)	Blank(s)	Blank(s)	Localized	Blank(s)	Blank(s)	Blank(s)	Blank(s)	Blank(s)	No radiation and/or cancer-directed surgery	Unknown; death certificate; or autopsy only (2003+)	Beam radiation	Blank(s)	Blank(s)	Blank(s)	9	Blank(s)	Blank(s)	Blank(s)	Blank(s)	Blank(s)	Blank(s)
1979	White	Female	Esophagus	Malignant	C15.3-Upper third of esophagus	153	8012	Poorly differentiated; Grade III	Not a paired site	Positive histology	8012/3: Large cell carcinoma, NOS	8012/3: Large cell carcinoma, NOS	Blank(s)	Blank(s)	Blank(s)	Blank(s)	Blank(s)	N/A	Blank(s)	Blank(s)	Blank(s)	Blank(s)	Blank(s)	Blank(s)	Blank(s)	Blank(s)	Blank(s)	Blank(s)	Blank(s)	Blank(s)	Localized	Blank(s)	Blank(s)	Blank(s)	Blank(s)	Blank(s)	No radiation and/or cancer-directed surgery	Unknown; death certificate; or autopsy only (2003+)	Beam radiation	Blank(s)	Blank(s)	Blank(s)	9	Blank(s)	Blank(s)	Blank(s)	Blank(s)	Blank(s)	Blank(s)
1979	White	Female	Esophagus	Malignant	C15.3-Upper third of esophagus	153	8071	Moderately differentiated; Grade II	Not a paired site	Positive histology	8071/3: Squamous cell carcinoma, keratinizing, NOS	8071/3: Squamous cell carcinoma, keratinizing, NOS	Blank(s)	Blank(s)	Blank(s)	Blank(s)	Blank(s)	N/A	Blank(s)	Blank(s)	Blank(s)	Blank(s)	Blank(s)	Blank(s)	Blank(s)	Blank(s)	Blank(s)	Blank(s)	Blank(s)	Blank(s)	Localized	Blank(s)	Blank(s)	Blank(s)	Blank(s)	Blank(s)	No radiation and/or cancer-directed surgery	Unknown; death certificate; or autopsy only (2003+)	Beam radiation	Blank(s)	Blank(s)	Blank(s)	9	Blank(s)	Blank(s)	Blank(s)	Blank(s)	Blank(s)	Blank(s)
1979	White	Male	Esophagus	Malignant	C15.3-Upper third of esophagus	153	8070	Moderately differentiated; Grade II	Not a paired site	Positive histology	8070/3: Squamous cell carcinoma, NOS	8070/3: Squamous cell carcinoma, NOS	Blank(s)	Blank(s)	Blank(s)	Blank(s)	Blank(s)	N/A	Blank(s)	Blank(s)	Blank(s)	Blank(s)	Blank(s)	Blank(s)	Blank(s)	Blank(s)	Blank(s)	Blank(s)	Blank(s)	Blank(s)	Localized	Blank(s)	Blank(s)	Blank(s)	Blank(s)	Blank(s)	No radiation and/or cancer-directed surgery	Unknown; death certificate; or autopsy only (2003+)	Beam radiation	Blank(s)	Blank(s)	Blank(s)	9	Blank(s)	Blank(s)	Blank(s)	Blank(s)	Blank(s)	Blank(s)
1979	White	Female	Esophagus	Malignant	C15.3-Upper third of esophagus	153	8070	Unknown	Not a paired site	Positive histology	8070/3: Squamous cell carcinoma, NOS	8070/3: Squamous cell carcinoma, NOS	Blank(s)	Blank(s)	Blank(s)	Blank(s)	Blank(s)	N/A	Blank(s)	Blank(s)	Blank(s)	Blank(s)	Blank(s)	Blank(s)	Blank(s)	Blank(s)	Blank(s)	Blank(s)	Blank(s)	Blank(s)	Localized	Blank(s)	Blank(s)	Blank(s)	Blank(s)	Blank(s)	No radiation and/or cancer-directed surgery	Unknown; death certificate; or autopsy only (2003+)	Beam radiation	Blank(s)	Blank(s)	Blank(s)	9	Blank(s)	Blank(s)	Blank(s)	Blank(s)	Blank(s)	Blank(s)
1979	White	Male	Esophagus	Malignant	C15.3-Upper third of esophagus	153	8070	Poorly differentiated; Grade III	Not a paired site	Positive histology	8070/3: Squamous cell carcinoma, NOS	8070/3: Squamous cell carcinoma, NOS	Blank(s)	Blank(s)	Blank(s)	Blank(s)	Blank(s)	N/A	Blank(s)	Blank(s)	Blank(s)	Blank(s)	Blank(s)	Blank(s)	Blank(s)	Blank(s)	Blank(s)	Blank(s)	Blank(s)	Blank(s)	Unstaged	Blank(s)	Blank(s)	Blank(s)	Blank(s)	Blank(s)	No radiation and/or cancer-directed surgery	Unknown; death certificate; or autopsy only (2003+)	Beam radiation	Blank(s)	Blank(s)	Blank(s)	9	Blank(s)	Blank(s)	Blank(s)	Blank(s)	Blank(s)	Blank(s)
1979	Black	Male	Esophagus	Malignant	C15.3-Upper third of esophagus	153	8070	Moderately differentiated; Grade II	Not a paired site	Positive histology	8070/3: Squamous cell carcinoma, NOS	8070/3: Squamous cell carcinoma, NOS	Blank(s)	Blank(s)	Blank(s)	Blank(s)	Blank(s)	N/A	Blank(s)	Blank(s)	Blank(s)	Blank(s)	Blank(s)	Blank(s)	Blank(s)	Blank(s)	Blank(s)	Blank(s)	Blank(s)	Blank(s)	Localized	Blank(s)	Blank(s)	Blank(s)	Blank(s)	Blank(s)	Radiation after surgery	Surgery performed	Beam radiation	Blank(s)	Blank(s)	Blank(s)	90	Blank(s)	Blank(s)	Blank(s)	Blank(s)	Blank(s)	Blank(s)
1979	Black	Male	Esophagus	Malignant	C15.3-Upper third of esophagus	153	8010	Unknown	Not a paired site	Radiography without microscopic confirm	8010/3: Carcinoma, NOS	8010/3: Carcinoma, NOS	Blank(s)	Blank(s)	Blank(s)	Blank(s)	Blank(s)	N/A	Blank(s)	Blank(s)	Blank(s)	Blank(s)	Blank(s)	Blank(s)	Blank(s)	Blank(s)	Blank(s)	Blank(s)	Blank(s)	Blank(s)	Unstaged	Blank(s)	Blank(s)	Blank(s)	Blank(s)	Blank(s)	No radiation and/or cancer-directed surgery	Unknown; death certificate; or autopsy only (2003+)	Beam radiation	Blank(s)	Blank(s)	Blank(s)	9	Blank(s)	Blank(s)	Blank(s)	Blank(s)	Blank(s)	Blank(s)
1979	White	Male	Esophagus	Malignant	C15.3-Upper third of esophagus	153	8070	Moderately differentiated; Grade II	Not a paired site	Positive histology	8070/3: Squamous cell carcinoma, NOS	8070/3: Squamous cell carcinoma, NOS	Blank(s)	Blank(s)	Blank(s)	Blank(s)	Blank(s)	N/A	Blank(s)	Blank(s)	Blank(s)	Blank(s)	Blank(s)	Blank(s)	Blank(s)	Blank(s)	Blank(s)	Blank(s)	Blank(s)	Blank(s)	Localized	Blank(s)	Blank(s)	Blank(s)	Blank(s)	Blank(s)	No radiation and/or cancer-directed surgery	Unknown; death certificate; or autopsy only (2003+)	Beam radiation	Blank(s)	Blank(s)	Blank(s)	9	Blank(s)	Blank(s)	Blank(s)	Blank(s)	Blank(s)	Blank(s)
1979	White	Male	Esophagus	Malignant	C15.3-Upper third of esophagus	153	8070	Unknown	Not a paired site	Positive histology	8070/3: Squamous cell carcinoma, NOS	8070/3: Squamous cell carcinoma, NOS	Blank(s)	Blank(s)	Blank(s)	Blank(s)	Blank(s)	N/A	Blank(s)	Blank(s)	Blank(s)	Blank(s)	Blank(s)	Blank(s)	Blank(s)	Blank(s)	Blank(s)	Blank(s)	Blank(s)	Blank(s)	Localized	Blank(s)	Blank(s)	Blank(s)	Blank(s)	Blank(s)	No radiation and/or cancer-directed surgery	Unknown; death certificate; or autopsy only (2003+)	Beam radiation	Blank(s)	Blank(s)	Blank(s)	9	Blank(s)	Blank(s)	Blank(s)	Blank(s)	Blank(s)	Blank(s)
1979	White	Male	Esophagus	Malignant	C15.3-Upper third of esophagus	153	8070	Poorly differentiated; Grade III	Not a paired site	Positive histology	8070/3: Squamous cell carcinoma, NOS	8070/3: Squamous cell carcinoma, NOS	Blank(s)	Blank(s)	Blank(s)	Blank(s)	Blank(s)	N/A	Blank(s)	Blank(s)	Blank(s)	Blank(s)	Blank(s)	Blank(s)	Blank(s)	Blank(s)	Blank(s)	Blank(s)	Blank(s)	Blank(s)	Localized	Blank(s)	Blank(s)	Blank(s)	Blank(s)	Blank(s)	No radiation and/or cancer-directed surgery	Unknown; death certificate; or autopsy only (2003+)	Beam radiation	Blank(s)	Blank(s)	Blank(s)	9	Blank(s)	Blank(s)	Blank(s)	Blank(s)	Blank(s)	Blank(s)
1979	White	Male	Esophagus	Malignant	C15.3-Upper third of esophagus	153	8010	Unknown	Not a paired site	Direct visualization without microscopic confirmation	8010/3: Carcinoma, NOS	8010/3: Carcinoma, NOS	Blank(s)	Blank(s)	Blank(s)	Blank(s)	Blank(s)	N/A	Blank(s)	Blank(s)	Blank(s)	Blank(s)	Blank(s)	Blank(s)	Blank(s)	Blank(s)	Blank(s)	Blank(s)	Blank(s)	Blank(s)	Distant	Blank(s)	Blank(s)	Blank(s)	Blank(s)	Blank(s)	No radiation and/or cancer-directed surgery	Unknown; death certificate; or autopsy only (2003+)	Beam radiation	Blank(s)	Blank(s)	Blank(s)	9	Blank(s)	Blank(s)	Blank(s)	Blank(s)	Blank(s)	Blank(s)
1980	White	Male	Esophagus	Malignant	C15.0-Cervical esophagus	150	8010	Unknown	Not a paired site	Positive histology	8010/3: Carcinoma, NOS	8010/3: Carcinoma, NOS	Blank(s)	Blank(s)	Blank(s)	Blank(s)	Blank(s)	N/A	Blank(s)	Blank(s)	Blank(s)	Blank(s)	Blank(s)	Blank(s)	Blank(s)	Blank(s)	Blank(s)	Blank(s)	Blank(s)	Blank(s)	Distant	Blank(s)	Blank(s)	Blank(s)	Blank(s)	Blank(s)	No radiation and/or cancer-directed surgery	Unknown; death certificate; or autopsy only (2003+)	Beam radiation	Blank(s)	Blank(s)	Blank(s)	9	Blank(s)	Blank(s)	Blank(s)	Blank(s)	Blank(s)	Blank(s)
1980	White	Male	Esophagus	Malignant	C15.0-Cervical esophagus	150	8070	Moderately differentiated; Grade II	Not a paired site	Positive histology	8070/3: Squamous cell carcinoma, NOS	8070/3: Squamous cell carcinoma, NOS	Blank(s)	Blank(s)	Blank(s)	Blank(s)	Blank(s)	N/A	Blank(s)	Blank(s)	Blank(s)	Blank(s)	Blank(s)	Blank(s)	Blank(s)	Blank(s)	Blank(s)	Blank(s)	Blank(s)	Blank(s)	Regional	Blank(s)	Blank(s)	Blank(s)	Blank(s)	Blank(s)	No radiation and/or cancer-directed surgery	Unknown; death certificate; or autopsy only (2003+)	Beam radiation	Blank(s)	Blank(s)	Blank(s)	9	Blank(s)	Blank(s)	Blank(s)	Blank(s)	Blank(s)	Blank(s)
1979	White	Male	Esophagus	Malignant	C15.3-Upper third of esophagus	153	8070	Moderately differentiated; Grade II	Not a paired site	Positive histology	8070/3: Squamous cell carcinoma, NOS	8070/3: Squamous cell carcinoma, NOS	Blank(s)	Blank(s)	Blank(s)	Blank(s)	Blank(s)	N/A	Blank(s)	Blank(s)	Blank(s)	Blank(s)	Blank(s)	Blank(s)	Blank(s)	Blank(s)	Blank(s)	Blank(s)	Blank(s)	Blank(s)	Localized	Blank(s)	Blank(s)	Blank(s)	Blank(s)	Blank(s)	No radiation and/or cancer-directed surgery	Unknown; death certificate; or autopsy only (2003+)	Beam radiation	Blank(s)	Blank(s)	Blank(s)	9	Blank(s)	Blank(s)	Blank(s)	Blank(s)	Blank(s)	Blank(s)
1980	White	Male	Esophagus	Malignant	C15.3-Upper third of esophagus	153	8070	Moderately differentiated; Grade II	Not a paired site	Positive histology	8070/3: Squamous cell carcinoma, NOS	8070/3: Squamous cell carcinoma, NOS	Blank(s)	Blank(s)	Blank(s)	Blank(s)	Blank(s)	N/A	Blank(s)	Blank(s)	Blank(s)	Blank(s)	Blank(s)	Blank(s)	Blank(s)	Blank(s)	Blank(s)	Blank(s)	Blank(s)	Blank(s)	Localized	Blank(s)	Blank(s)	Blank(s)	Blank(s)	Blank(s)	No radiation and/or cancer-directed surgery	Unknown; death certificate; or autopsy only (2003+)	Beam radiation	Blank(s)	Blank(s)	Blank(s)	9	Blank(s)	Blank(s)	Blank(s)	Blank(s)	Blank(s)	Blank(s)
1980	White	Male	Esophagus	Malignant	C15.3-Upper third of esophagus	153	8140	Poorly differentiated; Grade III	Not a paired site	Positive histology	8140/3: Adenocarcinoma, NOS	8140/3: Adenocarcinoma, NOS	Blank(s)	Blank(s)	Blank(s)	Blank(s)	Blank(s)	N/A	Blank(s)	Blank(s)	Blank(s)	Blank(s)	Blank(s)	Blank(s)	Blank(s)	Blank(s)	Blank(s)	Blank(s)	Blank(s)	Blank(s)	Localized	Blank(s)	Blank(s)	Blank(s)	Blank(s)	Blank(s)	No radiation and/or cancer-directed surgery	Unknown; death certificate; or autopsy only (2003+)	Beam radiation	Blank(s)	Blank(s)	Blank(s)	9	Blank(s)	Blank(s)	Blank(s)	Blank(s)	Blank(s)	Blank(s)
1980	White	Female	Esophagus	Malignant	C15.0-Cervical esophagus	150	8070	Well differentiated; Grade I	Not a paired site	Positive histology	8070/3: Squamous cell carcinoma, NOS	8070/3: Squamous cell carcinoma, NOS	Blank(s)	Blank(s)	Blank(s)	Blank(s)	Blank(s)	N/A	Blank(s)	Blank(s)	Blank(s)	Blank(s)	Blank(s)	Blank(s)	Blank(s)	Blank(s)	Blank(s)	Blank(s)	Blank(s)	Blank(s)	Regional	Blank(s)	Blank(s)	Blank(s)	Blank(s)	Blank(s)	No radiation and/or cancer-directed surgery	Surgery performed	None	Blank(s)	Blank(s)	Blank(s)	90	Blank(s)	Blank(s)	Blank(s)	Blank(s)	Blank(s)	Blank(s)
1980	White	Male	Esophagus	Malignant	C15.0-Cervical esophagus	150	8070	Well differentiated; Grade I	Not a paired site	Positive histology	8070/3: Squamous cell carcinoma, NOS	8070/3: Squamous cell carcinoma, NOS	Blank(s)	Blank(s)	Blank(s)	Blank(s)	Blank(s)	N/A	Blank(s)	Blank(s)	Blank(s)	Blank(s)	Blank(s)	Blank(s)	Blank(s)	Blank(s)	Blank(s)	Blank(s)	Blank(s)	Blank(s)	Regional	Blank(s)	Blank(s)	Blank(s)	Blank(s)	Blank(s)	No radiation and/or cancer-directed surgery	Unknown; death certificate; or autopsy only (2003+)	Beam radiation	Blank(s)	Blank(s)	Blank(s)	9	Blank(s)	Blank(s)	Blank(s)	Blank(s)	Blank(s)	Blank(s)
1980	White	Male	Esophagus	Malignant	C15.3-Upper third of esophagus	153	8140	Unknown	Not a paired site	Positive histology	8140/3: Adenocarcinoma, NOS	8140/3: Adenocarcinoma, NOS	Blank(s)	Blank(s)	Blank(s)	Blank(s)	Blank(s)	N/A	Blank(s)	Blank(s)	Blank(s)	Blank(s)	Blank(s)	Blank(s)	Blank(s)	Blank(s)	Blank(s)	Blank(s)	Blank(s)	Blank(s)	Distant	Blank(s)	Blank(s)	Blank(s)	Blank(s)	Blank(s)	Radiation prior to surgery	Surgery performed	Beam radiation	Blank(s)	Blank(s)	Blank(s)	90	Blank(s)	Blank(s)	Blank(s)	Blank(s)	Blank(s)	Blank(s)
1980	White	Male	Esophagus	Malignant	C15.0-Cervical esophagus	150	8070	Unknown	Not a paired site	Positive histology	8070/3: Squamous cell carcinoma, NOS	8070/3: Squamous cell carcinoma, NOS	Blank(s)	Blank(s)	Blank(s)	Blank(s)	Blank(s)	N/A	Blank(s)	Blank(s)	Blank(s)	Blank(s)	Blank(s)	Blank(s)	Blank(s)	Blank(s)	Blank(s)	Blank(s)	Blank(s)	Blank(s)	Localized	Blank(s)	Blank(s)	Blank(s)	Blank(s)	Blank(s)	No radiation and/or cancer-directed surgery	Unknown; death certificate; or autopsy only (2003+)	Beam radiation	Blank(s)	Blank(s)	Blank(s)	9	Blank(s)	Blank(s)	Blank(s)	Blank(s)	Blank(s)	Blank(s)
1980	White	Female	Esophagus	Malignant	C15.3-Upper third of esophagus	153	8070	Well differentiated; Grade I	Not a paired site	Positive histology	8070/3: Squamous cell carcinoma, NOS	8070/3: Squamous cell carcinoma, NOS	Blank(s)	Blank(s)	Blank(s)	Blank(s)	Blank(s)	N/A	Blank(s)	Blank(s)	Blank(s)	Blank(s)	Blank(s)	Blank(s)	Blank(s)	Blank(s)	Blank(s)	Blank(s)	Blank(s)	Blank(s)	Localized	Blank(s)	Blank(s)	Blank(s)	Blank(s)	Blank(s)	No radiation and/or cancer-directed surgery	Unknown; death certificate; or autopsy only (2003+)	Recommended, unknown if administered	Blank(s)	Blank(s)	Blank(s)	9	Blank(s)	Blank(s)	Blank(s)	Blank(s)	Blank(s)	Blank(s)
1980	White	Female	Esophagus	Malignant	C15.0-Cervical esophagus	150	8070	Unknown	Not a paired site	Positive histology	8070/3: Squamous cell carcinoma, NOS	8070/3: Squamous cell carcinoma, NOS	Blank(s)	Blank(s)	Blank(s)	Blank(s)	Blank(s)	N/A	Blank(s)	Blank(s)	Blank(s)	Blank(s)	Blank(s)	Blank(s)	Blank(s)	Blank(s)	Blank(s)	Blank(s)	Blank(s)	Blank(s)	Regional	Blank(s)	Blank(s)	Blank(s)	Blank(s)	Blank(s)	No radiation and/or cancer-directed surgery	Surgery performed	None	Blank(s)	Blank(s)	Blank(s)	90	Blank(s)	Blank(s)	Blank(s)	Blank(s)	Blank(s)	Blank(s)
1980	White	Female	Esophagus	Malignant	C15.3-Upper third of esophagus	153	8071	Unknown	Not a paired site	Positive histology	8071/3: Squamous cell carcinoma, keratinizing, NOS	8071/3: Squamous cell carcinoma, keratinizing, NOS	Blank(s)	Blank(s)	Blank(s)	Blank(s)	Blank(s)	N/A	Blank(s)	Blank(s)	Blank(s)	Blank(s)	Blank(s)	Blank(s)	Blank(s)	Blank(s)	Blank(s)	Blank(s)	Blank(s)	Blank(s)	Localized	Blank(s)	Blank(s)	Blank(s)	Blank(s)	Blank(s)	No radiation and/or cancer-directed surgery	Unknown; death certificate; or autopsy only (2003+)	None	Blank(s)	Blank(s)	Blank(s)	9	Blank(s)	Blank(s)	Blank(s)	Blank(s)	Blank(s)	Blank(s)
1980	White	Female	Esophagus	Malignant	C15.0-Cervical esophagus	150	8031	Unknown	Not a paired site	Positive histology	8031/3: Giant cell carcinoma	8031/3: Giant cell carcinoma	Blank(s)	Blank(s)	Blank(s)	Blank(s)	Blank(s)	N/A	Blank(s)	Blank(s)	Blank(s)	Blank(s)	Blank(s)	Blank(s)	Blank(s)	Blank(s)	Blank(s)	Blank(s)	Blank(s)	Blank(s)	Regional	Blank(s)	Blank(s)	Blank(s)	Blank(s)	Blank(s)	No radiation and/or cancer-directed surgery	Unknown; death certificate; or autopsy only (2003+)	Beam radiation	Blank(s)	Blank(s)	Blank(s)	9	Blank(s)	Blank(s)	Blank(s)	Blank(s)	Blank(s)	Blank(s)
1980	White	Male	Esophagus	Malignant	C15.0-Cervical esophagus	150	8070	Unknown	Not a paired site	Positive histology	8070/3: Squamous cell carcinoma, NOS	8070/3: Squamous cell carcinoma, NOS	Blank(s)	Blank(s)	Blank(s)	Blank(s)	Blank(s)	N/A	Blank(s)	Blank(s)	Blank(s)	Blank(s)	Blank(s)	Blank(s)	Blank(s)	Blank(s)	Blank(s)	Blank(s)	Blank(s)	Blank(s)	Distant	Blank(s)	Blank(s)	Blank(s)	Blank(s)	Blank(s)	No radiation and/or cancer-directed surgery	Unknown; death certificate; or autopsy only (2003+)	Beam radiation	Blank(s)	Blank(s)	Blank(s)	9	Blank(s)	Blank(s)	Blank(s)	Blank(s)	Blank(s)	Blank(s)
1980	White	Male	Esophagus	Malignant	C15.3-Upper third of esophagus	153	8070	Unknown	Not a paired site	Positive histology	8070/3: Squamous cell carcinoma, NOS	8070/3: Squamous cell carcinoma, NOS	Blank(s)	Blank(s)	Blank(s)	Blank(s)	Blank(s)	N/A	Blank(s)	Blank(s)	Blank(s)	Blank(s)	Blank(s)	Blank(s)	Blank(s)	Blank(s)	Blank(s)	Blank(s)	Blank(s)	Blank(s)	Localized	Blank(s)	Blank(s)	Blank(s)	Blank(s)	Blank(s)	No radiation and/or cancer-directed surgery	Surgery performed	None	Blank(s)	Blank(s)	Blank(s)	90	Blank(s)	Blank(s)	Blank(s)	Blank(s)	Blank(s)	Blank(s)
1980	Black	Male	Esophagus	Malignant	C15.3-Upper third of esophagus	153	8071	Moderately differentiated; Grade II	Not a paired site	Positive histology	8071/3: Squamous cell carcinoma, keratinizing, NOS	8071/3: Squamous cell carcinoma, keratinizing, NOS	Blank(s)	Blank(s)	Blank(s)	Blank(s)	Blank(s)	N/A	Blank(s)	Blank(s)	Blank(s)	Blank(s)	Blank(s)	Blank(s)	Blank(s)	Blank(s)	Blank(s)	Blank(s)	Blank(s)	Blank(s)	Distant	Blank(s)	Blank(s)	Blank(s)	Blank(s)	Blank(s)	No radiation and/or cancer-directed surgery	Unknown; death certificate; or autopsy only (2003+)	Beam radiation	Blank(s)	Blank(s)	Blank(s)	9	Blank(s)	Blank(s)	Blank(s)	Blank(s)	Blank(s)	Blank(s)
1979	White	Female	Esophagus	Malignant	C15.0-Cervical esophagus	150	8070	Moderately differentiated; Grade II	Not a paired site	Positive histology	8070/3: Squamous cell carcinoma, NOS	8070/3: Squamous cell carcinoma, NOS	Blank(s)	Blank(s)	Blank(s)	Blank(s)	Blank(s)	N/A	Blank(s)	Blank(s)	Blank(s)	Blank(s)	Blank(s)	Blank(s)	Blank(s)	Blank(s)	Blank(s)	Blank(s)	Blank(s)	Blank(s)	Localized	Blank(s)	Blank(s)	Blank(s)	Blank(s)	Blank(s)	No radiation and/or cancer-directed surgery	Unknown; death certificate; or autopsy only (2003+)	Beam radiation	Blank(s)	Blank(s)	Blank(s)	9	Blank(s)	Blank(s)	Blank(s)	Blank(s)	Blank(s)	Blank(s)
1979	White	Female	Esophagus	Malignant	C15.0-Cervical esophagus	150	8070	Poorly differentiated; Grade III	Not a paired site	Positive histology	8070/3: Squamous cell carcinoma, NOS	8070/3: Squamous cell carcinoma, NOS	Blank(s)	Blank(s)	Blank(s)	Blank(s)	Blank(s)	N/A	Blank(s)	Blank(s)	Blank(s)	Blank(s)	Blank(s)	Blank(s)	Blank(s)	Blank(s)	Blank(s)	Blank(s)	Blank(s)	Blank(s)	Unstaged	Blank(s)	Blank(s)	Blank(s)	Blank(s)	Blank(s)	No radiation and/or cancer-directed surgery	Unknown; death certificate; or autopsy only (2003+)	Beam radiation	Blank(s)	Blank(s)	Blank(s)	9	Blank(s)	Blank(s)	Blank(s)	Blank(s)	Blank(s)	Blank(s)
1979	Black	Female	Esophagus	Malignant	C15.3-Upper third of esophagus	153	8070	Poorly differentiated; Grade III	Not a paired site	Positive histology	8070/3: Squamous cell carcinoma, NOS	8070/3: Squamous cell carcinoma, NOS	Blank(s)	Blank(s)	Blank(s)	Blank(s)	Blank(s)	N/A	Blank(s)	Blank(s)	Blank(s)	Blank(s)	Blank(s)	Blank(s)	Blank(s)	Blank(s)	Blank(s)	Blank(s)	Blank(s)	Blank(s)	Regional	Blank(s)	Blank(s)	Blank(s)	Blank(s)	Blank(s)	No radiation and/or cancer-directed surgery	Surgery performed	None	Blank(s)	Blank(s)	Blank(s)	90	Blank(s)	Blank(s)	Blank(s)	Blank(s)	Blank(s)	Blank(s)
1980	White	Female	Esophagus	Malignant	C15.0-Cervical esophagus	150	8010	Poorly differentiated; Grade III	Not a paired site	Positive histology	8010/3: Carcinoma, NOS	8010/3: Carcinoma, NOS	Blank(s)	Blank(s)	Blank(s)	Blank(s)	Blank(s)	N/A	Blank(s)	Blank(s)	Blank(s)	Blank(s)	Blank(s)	Blank(s)	Blank(s)	Blank(s)	Blank(s)	Blank(s)	Blank(s)	Blank(s)	Localized	Blank(s)	Blank(s)	Blank(s)	Blank(s)	Blank(s)	No radiation and/or cancer-directed surgery	Unknown; death certificate; or autopsy only (2003+)	Beam radiation	Blank(s)	Blank(s)	Blank(s)	9	Blank(s)	Blank(s)	Blank(s)	Blank(s)	Blank(s)	Blank(s)
1980	White	Male	Esophagus	Malignant	C15.3-Upper third of esophagus	153	8070	Moderately differentiated; Grade II	Not a paired site	Positive histology	8070/3: Squamous cell carcinoma, NOS	8070/3: Squamous cell carcinoma, NOS	Blank(s)	Blank(s)	Blank(s)	Blank(s)	Blank(s)	N/A	Blank(s)	Blank(s)	Blank(s)	Blank(s)	Blank(s)	Blank(s)	Blank(s)	Blank(s)	Blank(s)	Blank(s)	Blank(s)	Blank(s)	Regional	Blank(s)	Blank(s)	Blank(s)	Blank(s)	Blank(s)	No radiation and/or cancer-directed surgery	Unknown; death certificate; or autopsy only (2003+)	Beam radiation	Blank(s)	Blank(s)	Blank(s)	9	Blank(s)	Blank(s)	Blank(s)	Blank(s)	Blank(s)	Blank(s)
1980	White	Male	Esophagus	Malignant	C15.3-Upper third of esophagus	153	8070	Moderately differentiated; Grade II	Not a paired site	Positive histology	8070/3: Squamous cell carcinoma, NOS	8070/3: Squamous cell carcinoma, NOS	Blank(s)	Blank(s)	Blank(s)	Blank(s)	Blank(s)	N/A	Blank(s)	Blank(s)	Blank(s)	Blank(s)	Blank(s)	Blank(s)	Blank(s)	Blank(s)	Blank(s)	Blank(s)	Blank(s)	Blank(s)	Localized	Blank(s)	Blank(s)	Blank(s)	Blank(s)	Blank(s)	No radiation and/or cancer-directed surgery	Unknown; death certificate; or autopsy only (2003+)	Beam radiation	Blank(s)	Blank(s)	Blank(s)	9	Blank(s)	Blank(s)	Blank(s)	Blank(s)	Blank(s)	Blank(s)
1978	White	Male	Esophagus	Malignant	C15.0-Cervical esophagus	150	8070	Poorly differentiated; Grade III	Not a paired site	Positive histology	8070/3: Squamous cell carcinoma, NOS	8070/3: Squamous cell carcinoma, NOS	Blank(s)	Blank(s)	Blank(s)	Blank(s)	Blank(s)	N/A	Blank(s)	Blank(s)	Blank(s)	Blank(s)	Blank(s)	Blank(s)	Blank(s)	Blank(s)	Blank(s)	Blank(s)	Blank(s)	Blank(s)	Localized	Blank(s)	Blank(s)	Blank(s)	Blank(s)	Blank(s)	No radiation and/or cancer-directed surgery	Unknown; death certificate; or autopsy only (2003+)	Beam radiation	Blank(s)	Blank(s)	Blank(s)	9	Blank(s)	Blank(s)	Blank(s)	Blank(s)	Blank(s)	Blank(s)
1980	White	Female	Esophagus	Malignant	C15.0-Cervical esophagus	150	8010	Unknown	Not a paired site	Radiography without microscopic confirm	8010/3: Carcinoma, NOS	8010/3: Carcinoma, NOS	Blank(s)	Blank(s)	Blank(s)	Blank(s)	Blank(s)	N/A	Blank(s)	Blank(s)	Blank(s)	Blank(s)	Blank(s)	Blank(s)	Blank(s)	Blank(s)	Blank(s)	Blank(s)	Blank(s)	Blank(s)	Unstaged	Blank(s)	Blank(s)	Blank(s)	Blank(s)	Blank(s)	No radiation and/or cancer-directed surgery	Unknown; death certificate; or autopsy only (2003+)	None	Blank(s)	Blank(s)	Blank(s)	9	Blank(s)	Blank(s)	Blank(s)	Blank(s)	Blank(s)	Blank(s)
1980	White	Female	Esophagus	Malignant	C15.3-Upper third of esophagus	153	8070	Moderately differentiated; Grade II	Not a paired site	Positive histology	8070/3: Squamous cell carcinoma, NOS	8070/3: Squamous cell carcinoma, NOS	Blank(s)	Blank(s)	Blank(s)	Blank(s)	Blank(s)	N/A	Blank(s)	Blank(s)	Blank(s)	Blank(s)	Blank(s)	Blank(s)	Blank(s)	Blank(s)	Blank(s)	Blank(s)	Blank(s)	Blank(s)	Distant	Blank(s)	Blank(s)	Blank(s)	Blank(s)	Blank(s)	No radiation and/or cancer-directed surgery	Unknown; death certificate; or autopsy only (2003+)	Beam radiation	Blank(s)	Blank(s)	Blank(s)	9	Blank(s)	Blank(s)	Blank(s)	Blank(s)	Blank(s)	Blank(s)
1980	White	Female	Esophagus	Malignant	C15.3-Upper third of esophagus	153	8070	Moderately differentiated; Grade II	Not a paired site	Positive histology	8070/3: Squamous cell carcinoma, NOS	8070/3: Squamous cell carcinoma, NOS	Blank(s)	Blank(s)	Blank(s)	Blank(s)	Blank(s)	N/A	Blank(s)	Blank(s)	Blank(s)	Blank(s)	Blank(s)	Blank(s)	Blank(s)	Blank(s)	Blank(s)	Blank(s)	Blank(s)	Blank(s)	Localized	Blank(s)	Blank(s)	Blank(s)	Blank(s)	Blank(s)	No radiation and/or cancer-directed surgery	Surgery performed	None	Blank(s)	Blank(s)	Blank(s)	90	Blank(s)	Blank(s)	Blank(s)	Blank(s)	Blank(s)	Blank(s)
1980	White	Male	Esophagus	Malignant	C15.3-Upper third of esophagus	153	8140	Unknown	Not a paired site	Clinical diagnosis only	8140/3: Adenocarcinoma, NOS	8140/3: Adenocarcinoma, NOS	Blank(s)	Blank(s)	Blank(s)	Blank(s)	Blank(s)	N/A	Blank(s)	Blank(s)	Blank(s)	Blank(s)	Blank(s)	Blank(s)	Blank(s)	Blank(s)	Blank(s)	Blank(s)	Blank(s)	Blank(s)	Unstaged	Blank(s)	Blank(s)	Blank(s)	Blank(s)	Blank(s)	No radiation and/or cancer-directed surgery	Unknown; death certificate; or autopsy only (2003+)	Beam radiation	Blank(s)	Blank(s)	Blank(s)	9	Blank(s)	Blank(s)	Blank(s)	Blank(s)	Blank(s)	Blank(s)
1980	White	Male	Esophagus	Malignant	C15.3-Upper third of esophagus	153	8010	Unknown	Not a paired site	Clinical diagnosis only	8010/3: Carcinoma, NOS	8010/3: Carcinoma, NOS	Blank(s)	Blank(s)	Blank(s)	Blank(s)	Blank(s)	N/A	Blank(s)	Blank(s)	Blank(s)	Blank(s)	Blank(s)	Blank(s)	Blank(s)	Blank(s)	Blank(s)	Blank(s)	Blank(s)	Blank(s)	Localized	Blank(s)	Blank(s)	Blank(s)	Blank(s)	Blank(s)	No radiation and/or cancer-directed surgery	Unknown; death certificate; or autopsy only (2003+)	Beam radiation	Blank(s)	Blank(s)	Blank(s)	9	Blank(s)	Blank(s)	Blank(s)	Blank(s)	Blank(s)	Blank(s)
1981	White	Female	Esophagus	Malignant	C15.3-Upper third of esophagus	153	8070	Poorly differentiated; Grade III	Not a paired site	Positive histology	8070/3: Squamous cell carcinoma, NOS	8070/3: Squamous cell carcinoma, NOS	Blank(s)	Blank(s)	Blank(s)	Blank(s)	Blank(s)	N/A	Blank(s)	Blank(s)	Blank(s)	Blank(s)	Blank(s)	Blank(s)	Blank(s)	Blank(s)	Blank(s)	Blank(s)	Blank(s)	Blank(s)	Regional	Blank(s)	Blank(s)	Blank(s)	Blank(s)	Blank(s)	Radiation after surgery	Surgery performed	Beam radiation	Blank(s)	Blank(s)	Blank(s)	90	Blank(s)	Blank(s)	Blank(s)	Blank(s)	Blank(s)	Blank(s)
1981	White	Male	Esophagus	Malignant	C15.3-Upper third of esophagus	153	8070	Moderately differentiated; Grade II	Not a paired site	Positive histology	8070/3: Squamous cell carcinoma, NOS	8070/3: Squamous cell carcinoma, NOS	Blank(s)	Blank(s)	Blank(s)	Blank(s)	Blank(s)	N/A	Blank(s)	Blank(s)	Blank(s)	Blank(s)	Blank(s)	Blank(s)	Blank(s)	Blank(s)	Blank(s)	Blank(s)	Blank(s)	Blank(s)	Localized	Blank(s)	Blank(s)	Blank(s)	Blank(s)	Blank(s)	No radiation and/or cancer-directed surgery	Unknown; death certificate; or autopsy only (2003+)	Beam radiation	Blank(s)	Blank(s)	Blank(s)	9	Blank(s)	Blank(s)	Blank(s)	Blank(s)	Blank(s)	Blank(s)
1980	White	Female	Esophagus	Malignant	C15.3-Upper third of esophagus	153	8071	Moderately differentiated; Grade II	Not a paired site	Positive histology	8071/3: Squamous cell carcinoma, keratinizing, NOS	8071/3: Squamous cell carcinoma, keratinizing, NOS	Blank(s)	Blank(s)	Blank(s)	Blank(s)	Blank(s)	N/A	Blank(s)	Blank(s)	Blank(s)	Blank(s)	Blank(s)	Blank(s)	Blank(s)	Blank(s)	Blank(s)	Blank(s)	Blank(s)	Blank(s)	Localized	Blank(s)	Blank(s)	Blank(s)	Blank(s)	Blank(s)	No radiation and/or cancer-directed surgery	Unknown; death certificate; or autopsy only (2003+)	Beam radiation	Blank(s)	Blank(s)	Blank(s)	9	Blank(s)	Blank(s)	Blank(s)	Blank(s)	Blank(s)	Blank(s)
1981	White	Male	Esophagus	Malignant	C15.3-Upper third of esophagus	153	8070	Unknown	Not a paired site	Positive histology	8070/3: Squamous cell carcinoma, NOS	8070/3: Squamous cell carcinoma, NOS	Blank(s)	Blank(s)	Blank(s)	Blank(s)	Blank(s)	N/A	Blank(s)	Blank(s)	Blank(s)	Blank(s)	Blank(s)	Blank(s)	Blank(s)	Blank(s)	Blank(s)	Blank(s)	Blank(s)	Blank(s)	Unstaged	Blank(s)	Blank(s)	Blank(s)	Blank(s)	Blank(s)	No radiation and/or cancer-directed surgery	Unknown; death certificate; or autopsy only (2003+)	Beam radiation	Blank(s)	Blank(s)	Blank(s)	9	Blank(s)	Blank(s)	Blank(s)	Blank(s)	Blank(s)	Blank(s)
1981	White	Male	Esophagus	Malignant	C15.3-Upper third of esophagus	153	8070	Unknown	Not a paired site	Positive histology	8070/3: Squamous cell carcinoma, NOS	8070/3: Squamous cell carcinoma, NOS	Blank(s)	Blank(s)	Blank(s)	Blank(s)	Blank(s)	N/A	Blank(s)	Blank(s)	Blank(s)	Blank(s)	Blank(s)	Blank(s)	Blank(s)	Blank(s)	Blank(s)	Blank(s)	Blank(s)	Blank(s)	Localized	Blank(s)	Blank(s)	Blank(s)	Blank(s)	Blank(s)	No radiation and/or cancer-directed surgery	Unknown; death certificate; or autopsy only (2003+)	Beam radiation	Blank(s)	Blank(s)	Blank(s)	9	Blank(s)	Blank(s)	Blank(s)	Blank(s)	Blank(s)	Blank(s)
1981	White	Male	Esophagus	Malignant	C15.0-Cervical esophagus	150	8070	Well differentiated; Grade I	Not a paired site	Positive histology	8070/3: Squamous cell carcinoma, NOS	8070/3: Squamous cell carcinoma, NOS	Blank(s)	Blank(s)	Blank(s)	Blank(s)	Blank(s)	N/A	Blank(s)	Blank(s)	Blank(s)	Blank(s)	Blank(s)	Blank(s)	Blank(s)	Blank(s)	Blank(s)	Blank(s)	Blank(s)	Blank(s)	Distant	Blank(s)	Blank(s)	Blank(s)	Blank(s)	Blank(s)	No radiation and/or cancer-directed surgery	Unknown; death certificate; or autopsy only (2003+)	Beam radiation	Blank(s)	Blank(s)	Blank(s)	9	Blank(s)	Blank(s)	Blank(s)	Blank(s)	Blank(s)	Blank(s)
1981	White	Female	Esophagus	Malignant	C15.3-Upper third of esophagus	153	8070	Unknown	Not a paired site	Positive histology	8070/3: Squamous cell carcinoma, NOS	8070/3: Squamous cell carcinoma, NOS	Blank(s)	Blank(s)	Blank(s)	Blank(s)	Blank(s)	N/A	Blank(s)	Blank(s)	Blank(s)	Blank(s)	Blank(s)	Blank(s)	Blank(s)	Blank(s)	Blank(s)	Blank(s)	Blank(s)	Blank(s)	Localized	Blank(s)	Blank(s)	Blank(s)	Blank(s)	Blank(s)	No radiation and/or cancer-directed surgery	Unknown; death certificate; or autopsy only (2003+)	Beam radiation	Blank(s)	Blank(s)	Blank(s)	9	Blank(s)	Blank(s)	Blank(s)	Blank(s)	Blank(s)	Blank(s)
1981	White	Male	Esophagus	Malignant	C15.0-Cervical esophagus	150	8070	Moderately differentiated; Grade II	Not a paired site	Positive histology	8070/3: Squamous cell carcinoma, NOS	8070/3: Squamous cell carcinoma, NOS	Blank(s)	Blank(s)	Blank(s)	Blank(s)	Blank(s)	N/A	Blank(s)	Blank(s)	Blank(s)	Blank(s)	Blank(s)	Blank(s)	Blank(s)	Blank(s)	Blank(s)	Blank(s)	Blank(s)	Blank(s)	Distant	Blank(s)	Blank(s)	Blank(s)	Blank(s)	Blank(s)	No radiation and/or cancer-directed surgery	Unknown; death certificate; or autopsy only (2003+)	None	Blank(s)	Blank(s)	Blank(s)	9	Blank(s)	Blank(s)	Blank(s)	Blank(s)	Blank(s)	Blank(s)
1981	White	Male	Esophagus	Malignant	C15.3-Upper third of esophagus	153	8070	Well differentiated; Grade I	Not a paired site	Positive histology	8070/3: Squamous cell carcinoma, NOS	8070/3: Squamous cell carcinoma, NOS	Blank(s)	Blank(s)	Blank(s)	Blank(s)	Blank(s)	N/A	Blank(s)	Blank(s)	Blank(s)	Blank(s)	Blank(s)	Blank(s)	Blank(s)	Blank(s)	Blank(s)	Blank(s)	Blank(s)	Blank(s)	Distant	Blank(s)	Blank(s)	Blank(s)	Blank(s)	Blank(s)	No radiation and/or cancer-directed surgery	Unknown; death certificate; or autopsy only (2003+)	Beam radiation	Blank(s)	Blank(s)	Blank(s)	9	Blank(s)	Blank(s)	Blank(s)	Blank(s)	Blank(s)	Blank(s)
1982	White	Male	Esophagus	Malignant	C15.3-Upper third of esophagus	153	8070	Poorly differentiated; Grade III	Not a paired site	Positive histology	8070/3: Squamous cell carcinoma, NOS	8070/3: Squamous cell carcinoma, NOS	Blank(s)	Blank(s)	Blank(s)	Blank(s)	Blank(s)	N/A	Blank(s)	Blank(s)	Blank(s)	Blank(s)	Blank(s)	Blank(s)	Blank(s)	Blank(s)	Blank(s)	Blank(s)	Blank(s)	Blank(s)	Regional	Blank(s)	Blank(s)	Blank(s)	Blank(s)	Blank(s)	No radiation and/or cancer-directed surgery	Unknown; death certificate; or autopsy only (2003+)	None	Blank(s)	Blank(s)	Blank(s)	9	Blank(s)	Blank(s)	Blank(s)	Blank(s)	Blank(s)	Blank(s)
1981	Other (American Indian/AK Native, Asian/Pacific Islander)	Female	Esophagus	Malignant	C15.3-Upper third of esophagus	153	8070	Poorly differentiated; Grade III	Not a paired site	Positive histology	8070/3: Squamous cell carcinoma, NOS	8070/3: Squamous cell carcinoma, NOS	Blank(s)	Blank(s)	Blank(s)	Blank(s)	Blank(s)	N/A	Blank(s)	Blank(s)	Blank(s)	Blank(s)	Blank(s)	Blank(s)	Blank(s)	Blank(s)	Blank(s)	Blank(s)	Blank(s)	Blank(s)	Distant	Blank(s)	Blank(s)	Blank(s)	Blank(s)	Blank(s)	No radiation and/or cancer-directed surgery	Unknown; death certificate; or autopsy only (2003+)	Beam radiation	Blank(s)	Blank(s)	Blank(s)	9	Blank(s)	Blank(s)	Blank(s)	Blank(s)	Blank(s)	Blank(s)
1982	Other (American Indian/AK Native, Asian/Pacific Islander)	Male	Esophagus	Malignant	C15.3-Upper third of esophagus	153	8070	Poorly differentiated; Grade III	Not a paired site	Positive histology	8070/3: Squamous cell carcinoma, NOS	8070/3: Squamous cell carcinoma, NOS	Blank(s)	Blank(s)	Blank(s)	Blank(s)	Blank(s)	N/A	Blank(s)	Blank(s)	Blank(s)	Blank(s)	Blank(s)	Blank(s)	Blank(s)	Blank(s)	Blank(s)	Blank(s)	Blank(s)	Blank(s)	Localized	Blank(s)	Blank(s)	Blank(s)	Blank(s)	Blank(s)	No radiation and/or cancer-directed surgery	Unknown; death certificate; or autopsy only (2003+)	Beam radiation	Blank(s)	Blank(s)	Blank(s)	9	Blank(s)	Blank(s)	Blank(s)	Blank(s)	Blank(s)	Blank(s)
1981	White	Female	Esophagus	Malignant	C15.3-Upper third of esophagus	153	8070	Moderately differentiated; Grade II	Not a paired site	Positive histology	8070/3: Squamous cell carcinoma, NOS	8070/3: Squamous cell carcinoma, NOS	Blank(s)	Blank(s)	Blank(s)	Blank(s)	Blank(s)	N/A	Blank(s)	Blank(s)	Blank(s)	Blank(s)	Blank(s)	Blank(s)	Blank(s)	Blank(s)	Blank(s)	Blank(s)	Blank(s)	Blank(s)	Localized	Blank(s)	Blank(s)	Blank(s)	Blank(s)	Blank(s)	No radiation and/or cancer-directed surgery	Unknown; death certificate; or autopsy only (2003+)	Beam radiation	Blank(s)	Blank(s)	Blank(s)	9	Blank(s)	Blank(s)	Blank(s)	Blank(s)	Blank(s)	Blank(s)
1980	White	Male	Esophagus	Malignant	C15.0-Cervical esophagus	150	8070	Moderately differentiated; Grade II	Not a paired site	Positive histology	8070/3: Squamous cell carcinoma, NOS	8070/3: Squamous cell carcinoma, NOS	Blank(s)	Blank(s)	Blank(s)	Blank(s)	Blank(s)	N/A	Blank(s)	Blank(s)	Blank(s)	Blank(s)	Blank(s)	Blank(s)	Blank(s)	Blank(s)	Blank(s)	Blank(s)	Blank(s)	Blank(s)	Localized	Blank(s)	Blank(s)	Blank(s)	Blank(s)	Blank(s)	No radiation and/or cancer-directed surgery	Unknown; death certificate; or autopsy only (2003+)	None	Blank(s)	Blank(s)	Blank(s)	9	Blank(s)	Blank(s)	Blank(s)	Blank(s)	Blank(s)	Blank(s)
1981	White	Female	Esophagus	Malignant	C15.3-Upper third of esophagus	153	8070	Moderately differentiated; Grade II	Not a paired site	Positive histology	8070/3: Squamous cell carcinoma, NOS	8070/3: Squamous cell carcinoma, NOS	Blank(s)	Blank(s)	Blank(s)	Blank(s)	Blank(s)	N/A	Blank(s)	Blank(s)	Blank(s)	Blank(s)	Blank(s)	Blank(s)	Blank(s)	Blank(s)	Blank(s)	Blank(s)	Blank(s)	Blank(s)	Distant	Blank(s)	Blank(s)	Blank(s)	Blank(s)	Blank(s)	No radiation and/or cancer-directed surgery	Unknown; death certificate; or autopsy only (2003+)	Beam radiation	Blank(s)	Blank(s)	Blank(s)	9	Blank(s)	Blank(s)	Blank(s)	Blank(s)	Blank(s)	Blank(s)
1982	White	Male	Esophagus	Malignant	C15.3-Upper third of esophagus	153	8070	Moderately differentiated; Grade II	Not a paired site	Positive histology	8070/3: Squamous cell carcinoma, NOS	8070/3: Squamous cell carcinoma, NOS	Blank(s)	Blank(s)	Blank(s)	Blank(s)	Blank(s)	N/A	Blank(s)	Blank(s)	Blank(s)	Blank(s)	Blank(s)	Blank(s)	Blank(s)	Blank(s)	Blank(s)	Blank(s)	Blank(s)	Blank(s)	Localized	Blank(s)	Blank(s)	Blank(s)	Blank(s)	Blank(s)	No radiation and/or cancer-directed surgery	Unknown; death certificate; or autopsy only (2003+)	Beam radiation	Blank(s)	Blank(s)	Blank(s)	9	Blank(s)	Blank(s)	Blank(s)	Blank(s)	Blank(s)	Blank(s)
1982	White	Male	Esophagus	Malignant	C15.3-Upper third of esophagus	153	8070	Poorly differentiated; Grade III	Not a paired site	Positive histology	8070/3: Squamous cell carcinoma, NOS	8070/3: Squamous cell carcinoma, NOS	Blank(s)	Blank(s)	Blank(s)	Blank(s)	Blank(s)	N/A	Blank(s)	Blank(s)	Blank(s)	Blank(s)	Blank(s)	Blank(s)	Blank(s)	Blank(s)	Blank(s)	Blank(s)	Blank(s)	Blank(s)	Localized	Blank(s)	Blank(s)	Blank(s)	Blank(s)	Blank(s)	No radiation and/or cancer-directed surgery	Unknown; death certificate; or autopsy only (2003+)	Beam radiation	Blank(s)	Blank(s)	Blank(s)	9	Blank(s)	Blank(s)	Blank(s)	Blank(s)	Blank(s)	Blank(s)
1982	Black	Male	Esophagus	Malignant	C15.0-Cervical esophagus	150	8070	Poorly differentiated; Grade III	Not a paired site	Positive histology	8070/3: Squamous cell carcinoma, NOS	8070/3: Squamous cell carcinoma, NOS	Blank(s)	Blank(s)	Blank(s)	Blank(s)	Blank(s)	N/A	Blank(s)	Blank(s)	Blank(s)	Blank(s)	Blank(s)	Blank(s)	Blank(s)	Blank(s)	Blank(s)	Blank(s)	Blank(s)	Blank(s)	Regional	Blank(s)	Blank(s)	Blank(s)	Blank(s)	Blank(s)	No radiation and/or cancer-directed surgery	Unknown; death certificate; or autopsy only (2003+)	Beam radiation	Blank(s)	Blank(s)	Blank(s)	9	Blank(s)	Blank(s)	Blank(s)	Blank(s)	Blank(s)	Blank(s)
1982	White	Male	Esophagus	Malignant	C15.3-Upper third of esophagus	153	8070	Poorly differentiated; Grade III	Not a paired site	Positive histology	8070/3: Squamous cell carcinoma, NOS	8070/3: Squamous cell carcinoma, NOS	Blank(s)	Blank(s)	Blank(s)	Blank(s)	Blank(s)	N/A	Blank(s)	Blank(s)	Blank(s)	Blank(s)	Blank(s)	Blank(s)	Blank(s)	Blank(s)	Blank(s)	Blank(s)	Blank(s)	Blank(s)	Distant	Blank(s)	Blank(s)	Blank(s)	Blank(s)	Blank(s)	No radiation and/or cancer-directed surgery	Unknown; death certificate; or autopsy only (2003+)	Beam radiation	Blank(s)	Blank(s)	Blank(s)	9	Blank(s)	Blank(s)	Blank(s)	Blank(s)	Blank(s)	Blank(s)
1983	White	Male	Esophagus	Malignant	C15.3-Upper third of esophagus	153	8070	Moderately differentiated; Grade II	Not a paired site	Positive histology	8070/3: Squamous cell carcinoma, NOS	8070/3: Squamous cell carcinoma, NOS	Blank(s)	Blank(s)	Blank(s)	Blank(s)	Blank(s)	N/A	Blank(s)	Blank(s)	Blank(s)	Blank(s)	Blank(s)	Blank(s)	Blank(s)	Blank(s)	Blank(s)	Blank(s)	Blank(s)	Blank(s)	Localized	Blank(s)	Blank(s)	Blank(s)	Blank(s)	Blank(s)	No radiation and/or cancer-directed surgery	Unknown; death certificate; or autopsy only (2003+)	Beam radiation	Blank(s)	Blank(s)	Blank(s)	9	Blank(s)	Blank(s)	Blank(s)	Blank(s)	Blank(s)	Blank(s)
1983	White	Male	Esophagus	Malignant	C15.0-Cervical esophagus	150	8070	Moderately differentiated; Grade II	Not a paired site	Positive histology	8070/3: Squamous cell carcinoma, NOS	8070/3: Squamous cell carcinoma, NOS	Blank(s)	Blank(s)	Blank(s)	Blank(s)	Blank(s)	N/A	Blank(s)	Blank(s)	Blank(s)	Blank(s)	Blank(s)	Blank(s)	Blank(s)	Blank(s)	Blank(s)	Blank(s)	Blank(s)	Blank(s)	Distant	Blank(s)	Blank(s)	Blank(s)	Blank(s)	Blank(s)	No radiation and/or cancer-directed surgery	Unknown; death certificate; or autopsy only (2003+)	Beam radiation	Blank(s)	Blank(s)	Blank(s)	9	Blank(s)	Blank(s)	Blank(s)	Blank(s)	Blank(s)	Blank(s)
1983	Black	Male	Esophagus	Malignant	C15.3-Upper third of esophagus	153	8070	Poorly differentiated; Grade III	Not a paired site	Positive histology	8070/3: Squamous cell carcinoma, NOS	8070/3: Squamous cell carcinoma, NOS	Blank(s)	Blank(s)	Blank(s)	Blank(s)	Blank(s)	N/A	Blank(s)	Blank(s)	Blank(s)	Blank(s)	Blank(s)	Blank(s)	Blank(s)	Blank(s)	Blank(s)	Blank(s)	Blank(s)	Blank(s)	Unstaged	Blank(s)	Blank(s)	Blank(s)	Blank(s)	Blank(s)	No radiation and/or cancer-directed surgery	Unknown; death certificate; or autopsy only (2003+)	Beam radiation	Blank(s)	Blank(s)	Blank(s)	9	Blank(s)	Blank(s)	Blank(s)	Blank(s)	Blank(s)	Blank(s)
1983	White	Male	Esophagus	Malignant	C15.3-Upper third of esophagus	153	8070	Unknown	Not a paired site	Positive histology	8070/3: Squamous cell carcinoma, NOS	8070/3: Squamous cell carcinoma, NOS	Blank(s)	Blank(s)	Blank(s)	Blank(s)	Blank(s)	N/A	Blank(s)	Blank(s)	Blank(s)	Blank(s)	Blank(s)	Blank(s)	Blank(s)	Blank(s)	Blank(s)	Blank(s)	Blank(s)	Blank(s)	Localized	Blank(s)	Blank(s)	Blank(s)	Blank(s)	Blank(s)	No radiation and/or cancer-directed surgery	Unknown; death certificate; or autopsy only (2003+)	Beam radiation	Blank(s)	Blank(s)	Blank(s)	9	Blank(s)	Blank(s)	Blank(s)	Blank(s)	Blank(s)	Blank(s)
1983	White	Male	Esophagus	Malignant	C15.3-Upper third of esophagus	153	8140	Moderately differentiated; Grade II	Not a paired site	Positive histology	8140/3: Adenocarcinoma, NOS	8140/3: Adenocarcinoma, NOS	Blank(s)	Blank(s)	Blank(s)	Blank(s)	Blank(s)	N/A	Blank(s)	Blank(s)	Blank(s)	Blank(s)	Blank(s)	Blank(s)	Blank(s)	Blank(s)	Blank(s)	Blank(s)	Blank(s)	Blank(s)	Localized	Blank(s)	Blank(s)	Blank(s)	Blank(s)	Blank(s)	No radiation and/or cancer-directed surgery	Surgery performed	None	Blank(s)	Blank(s)	Blank(s)	90	Blank(s)	Blank(s)	Blank(s)	Blank(s)	Blank(s)	Blank(s)
1982	White	Male	Esophagus	Malignant	C15.0-Cervical esophagus	150	8070	Moderately differentiated; Grade II	Not a paired site	Positive histology	8070/3: Squamous cell carcinoma, NOS	8070/3: Squamous cell carcinoma, NOS	Blank(s)	Blank(s)	Blank(s)	Blank(s)	Blank(s)	N/A	Blank(s)	Blank(s)	Blank(s)	Blank(s)	Blank(s)	Blank(s)	Blank(s)	Blank(s)	Blank(s)	Blank(s)	Blank(s)	Blank(s)	Localized	Blank(s)	Blank(s)	Blank(s)	Blank(s)	Blank(s)	No radiation and/or cancer-directed surgery	Unknown; death certificate; or autopsy only (2003+)	Beam radiation	Blank(s)	Blank(s)	Blank(s)	9	Blank(s)	Blank(s)	Blank(s)	Blank(s)	Blank(s)	Blank(s)
1983	White	Male	Esophagus	Malignant	C15.0-Cervical esophagus	150	8140	Poorly differentiated; Grade III	Not a paired site	Positive histology	8140/3: Adenocarcinoma, NOS	8140/3: Adenocarcinoma, NOS	Blank(s)	Blank(s)	Blank(s)	Blank(s)	Blank(s)	N/A	Blank(s)	Blank(s)	Blank(s)	Blank(s)	Blank(s)	Blank(s)	Blank(s)	Blank(s)	Blank(s)	Blank(s)	Blank(s)	Blank(s)	Localized	Blank(s)	Blank(s)	Blank(s)	Blank(s)	Blank(s)	No radiation and/or cancer-directed surgery	Unknown; death certificate; or autopsy only (2003+)	None	Blank(s)	Blank(s)	Blank(s)	9	Blank(s)	Blank(s)	Blank(s)	Blank(s)	Blank(s)	Blank(s)
1982	White	Male	Esophagus	Malignant	C15.3-Upper third of esophagus	153	8070	Poorly differentiated; Grade III	Not a paired site	Positive histology	8070/3: Squamous cell carcinoma, NOS	8070/3: Squamous cell carcinoma, NOS	Blank(s)	Blank(s)	Blank(s)	Blank(s)	Blank(s)	N/A	Blank(s)	Blank(s)	Blank(s)	Blank(s)	Blank(s)	Blank(s)	Blank(s)	Blank(s)	Blank(s)	Blank(s)	Blank(s)	Blank(s)	Unstaged	Blank(s)	Blank(s)	Blank(s)	Blank(s)	Blank(s)	No radiation and/or cancer-directed surgery	Unknown; death certificate; or autopsy only (2003+)	Beam radiation	Blank(s)	Blank(s)	Blank(s)	9	Blank(s)	Blank(s)	Blank(s)	Blank(s)	Blank(s)	Blank(s)
1983	White	Male	Esophagus	Malignant	C15.3-Upper third of esophagus	153	8070	Poorly differentiated; Grade III	Not a paired site	Positive histology	8070/3: Squamous cell carcinoma, NOS	8070/3: Squamous cell carcinoma, NOS	Blank(s)	Blank(s)	Blank(s)	Blank(s)	Blank(s)	N/A	Blank(s)	Blank(s)	Blank(s)	Blank(s)	Blank(s)	Blank(s)	Blank(s)	Blank(s)	Blank(s)	Blank(s)	Blank(s)	Blank(s)	Regional	Blank(s)	Blank(s)	Blank(s)	Blank(s)	Blank(s)	No radiation and/or cancer-directed surgery	Unknown; death certificate; or autopsy only (2003+)	Beam radiation	Blank(s)	Blank(s)	Blank(s)	9	Blank(s)	Blank(s)	Blank(s)	Blank(s)	Blank(s)	Blank(s)
1982	Black	Male	Esophagus	Malignant	C15.3-Upper third of esophagus	153	8070	Well differentiated; Grade I	Not a paired site	Positive histology	8070/3: Squamous cell carcinoma, NOS	8070/3: Squamous cell carcinoma, NOS	Blank(s)	Blank(s)	Blank(s)	Blank(s)	Blank(s)	N/A	Blank(s)	Blank(s)	Blank(s)	Blank(s)	Blank(s)	Blank(s)	Blank(s)	Blank(s)	Blank(s)	Blank(s)	Blank(s)	Blank(s)	Regional	Blank(s)	Blank(s)	Blank(s)	Blank(s)	Blank(s)	No radiation and/or cancer-directed surgery	Surgery performed	None	Blank(s)	Blank(s)	Blank(s)	90	Blank(s)	Blank(s)	Blank(s)	Blank(s)	Blank(s)	Blank(s)
1983	White	Male	Esophagus	Malignant	C15.0-Cervical esophagus	150	8070	Unknown	Not a paired site	Positive histology	8070/3: Squamous cell carcinoma, NOS	8070/3: Squamous cell carcinoma, NOS	Blank(s)	Blank(s)	Blank(s)	Blank(s)	Blank(s)	N/A	Blank(s)	Blank(s)	Blank(s)	Blank(s)	Blank(s)	Blank(s)	Blank(s)	Blank(s)	Blank(s)	Blank(s)	Blank(s)	Blank(s)	Distant	Blank(s)	Blank(s)	Blank(s)	Blank(s)	Blank(s)	Radiation after surgery	Surgery performed	Beam radiation	Blank(s)	Blank(s)	Blank(s)	90	Blank(s)	Blank(s)	Blank(s)	Blank(s)	Blank(s)	Blank(s)
1983	White	Male	Esophagus	Malignant	C15.3-Upper third of esophagus	153	8070	Moderately differentiated; Grade II	Not a paired site	Positive histology	8070/3: Squamous cell carcinoma, NOS	8070/3: Squamous cell carcinoma, NOS	Blank(s)	Blank(s)	Blank(s)	Blank(s)	Blank(s)	N/A	Blank(s)	Blank(s)	Blank(s)	Blank(s)	Blank(s)	Blank(s)	Blank(s)	Blank(s)	Blank(s)	Blank(s)	Blank(s)	Blank(s)	Unstaged	Blank(s)	Blank(s)	Blank(s)	Blank(s)	Blank(s)	No radiation and/or cancer-directed surgery	Unknown; death certificate; or autopsy only (2003+)	Beam radiation	Blank(s)	Blank(s)	Blank(s)	9	Blank(s)	Blank(s)	Blank(s)	Blank(s)	Blank(s)	Blank(s)
1984	White	Female	Esophagus	Malignant	C15.3-Upper third of esophagus	153	8070	Unknown	Not a paired site	Positive histology	8070/3: Squamous cell carcinoma, NOS	8070/3: Squamous cell carcinoma, NOS	Blank(s)	Blank(s)	Blank(s)	Blank(s)	Blank(s)	N/A	Blank(s)	Blank(s)	Blank(s)	Blank(s)	Blank(s)	Blank(s)	Blank(s)	Blank(s)	Blank(s)	Blank(s)	Blank(s)	Blank(s)	Localized	Blank(s)	Blank(s)	Blank(s)	Blank(s)	Blank(s)	No radiation and/or cancer-directed surgery	Unknown; death certificate; or autopsy only (2003+)	Beam radiation	Blank(s)	Blank(s)	Blank(s)	9	Blank(s)	Blank(s)	Blank(s)	Blank(s)	Blank(s)	Blank(s)
1983	White	Male	Esophagus	Malignant	C15.0-Cervical esophagus	150	8071	Unknown	Not a paired site	Positive histology	8071/3: Squamous cell carcinoma, keratinizing, NOS	8071/3: Squamous cell carcinoma, keratinizing, NOS	Blank(s)	Blank(s)	Blank(s)	Blank(s)	Blank(s)	N/A	Blank(s)	Blank(s)	Blank(s)	Blank(s)	Blank(s)	Blank(s)	Blank(s)	Blank(s)	Blank(s)	Blank(s)	Blank(s)	Blank(s)	Localized	Blank(s)	Blank(s)	Blank(s)	Blank(s)	Blank(s)	No radiation and/or cancer-directed surgery	Unknown; death certificate; or autopsy only (2003+)	Beam radiation	Blank(s)	Blank(s)	Blank(s)	9	Blank(s)	Blank(s)	Blank(s)	Blank(s)	Blank(s)	Blank(s)
1984	Black	Male	Esophagus	Malignant	C15.3-Upper third of esophagus	153	8070	Moderately differentiated; Grade II	Not a paired site	Positive histology	8070/3: Squamous cell carcinoma, NOS	8070/3: Squamous cell carcinoma, NOS	Blank(s)	Blank(s)	Blank(s)	Blank(s)	Blank(s)	N/A	Blank(s)	Blank(s)	Blank(s)	Blank(s)	Blank(s)	Blank(s)	Blank(s)	Blank(s)	Blank(s)	Blank(s)	Blank(s)	Blank(s)	Unstaged	Blank(s)	Blank(s)	Blank(s)	Blank(s)	Blank(s)	No radiation and/or cancer-directed surgery	Unknown; death certificate; or autopsy only (2003+)	Beam radiation	Blank(s)	Blank(s)	Blank(s)	9	Blank(s)	Blank(s)	Blank(s)	Blank(s)	Blank(s)	Blank(s)
1984	White	Female	Esophagus	Malignant	C15.0-Cervical esophagus	150	8070	Moderately differentiated; Grade II	Not a paired site	Positive histology	8070/3: Squamous cell carcinoma, NOS	8070/3: Squamous cell carcinoma, NOS	Blank(s)	Blank(s)	Blank(s)	Blank(s)	Blank(s)	N/A	Blank(s)	Blank(s)	Blank(s)	Blank(s)	Blank(s)	Blank(s)	Blank(s)	Blank(s)	Blank(s)	Blank(s)	Blank(s)	Blank(s)	Regional	Blank(s)	Blank(s)	Blank(s)	Blank(s)	Blank(s)	No radiation and/or cancer-directed surgery	Unknown; death certificate; or autopsy only (2003+)	Beam radiation	Blank(s)	Blank(s)	Blank(s)	9	Blank(s)	Blank(s)	Blank(s)	Blank(s)	Blank(s)	Blank(s)
1982	White	Male	Esophagus	Malignant	C15.0-Cervical esophagus	150	8010	Unknown	Not a paired site	Clinical diagnosis only	8010/3: Carcinoma, NOS	8010/3: Carcinoma, NOS	Blank(s)	Blank(s)	Blank(s)	Blank(s)	Blank(s)	N/A	Blank(s)	Blank(s)	Blank(s)	Blank(s)	Blank(s)	Blank(s)	Blank(s)	Blank(s)	Blank(s)	Blank(s)	Blank(s)	Blank(s)	Unstaged	Blank(s)	Blank(s)	Blank(s)	Blank(s)	Blank(s)	No radiation and/or cancer-directed surgery	Unknown; death certificate; or autopsy only (2003+)	None	Blank(s)	Blank(s)	Blank(s)	9	Blank(s)	Blank(s)	Blank(s)	Blank(s)	Blank(s)	Blank(s)
1984	White	Male	Esophagus	Malignant	C15.0-Cervical esophagus	150	8070	Moderately differentiated; Grade II	Not a paired site	Positive histology	8070/3: Squamous cell carcinoma, NOS	8070/3: Squamous cell carcinoma, NOS	Blank(s)	Blank(s)	Blank(s)	Blank(s)	Blank(s)	N/A	Blank(s)	Blank(s)	Blank(s)	Blank(s)	Blank(s)	Blank(s)	Blank(s)	Blank(s)	Blank(s)	Blank(s)	Blank(s)	Blank(s)	Unstaged	Blank(s)	Blank(s)	Blank(s)	Blank(s)	Blank(s)	No radiation and/or cancer-directed surgery	Unknown; death certificate; or autopsy only (2003+)	Beam radiation	Blank(s)	Blank(s)	Blank(s)	9	Blank(s)	Blank(s)	Blank(s)	Blank(s)	Blank(s)	Blank(s)
1983	White	Male	Esophagus	Malignant	C15.3-Upper third of esophagus	153	8070	Poorly differentiated; Grade III	Not a paired site	Positive histology	8070/3: Squamous cell carcinoma, NOS	8070/3: Squamous cell carcinoma, NOS	Blank(s)	Blank(s)	Blank(s)	Blank(s)	Blank(s)	N/A	Blank(s)	Blank(s)	Blank(s)	Blank(s)	Blank(s)	Blank(s)	Blank(s)	Blank(s)	Blank(s)	Blank(s)	Blank(s)	Blank(s)	Unstaged	Blank(s)	Blank(s)	Blank(s)	Blank(s)	Blank(s)	No radiation and/or cancer-directed surgery	Unknown; death certificate; or autopsy only (2003+)	Beam radiation	Blank(s)	Blank(s)	Blank(s)	9	Blank(s)	Blank(s)	Blank(s)	Blank(s)	Blank(s)	Blank(s)
1984	Black	Female	Esophagus	Malignant	C15.3-Upper third of esophagus	153	8070	Poorly differentiated; Grade III	Not a paired site	Positive histology	8070/3: Squamous cell carcinoma, NOS	8070/3: Squamous cell carcinoma, NOS	Blank(s)	Blank(s)	Blank(s)	Blank(s)	Blank(s)	N/A	Blank(s)	Blank(s)	Blank(s)	Blank(s)	Blank(s)	Blank(s)	Blank(s)	Blank(s)	Blank(s)	Blank(s)	Blank(s)	Blank(s)	Localized	Blank(s)	Blank(s)	Blank(s)	Blank(s)	Blank(s)	No radiation and/or cancer-directed surgery	Unknown; death certificate; or autopsy only (2003+)	Beam radiation	Blank(s)	Blank(s)	Blank(s)	9	Blank(s)	Blank(s)	Blank(s)	Blank(s)	Blank(s)	Blank(s)
1984	White	Male	Esophagus	Malignant	C15.3-Upper third of esophagus	153	8070	Poorly differentiated; Grade III	Not a paired site	Positive histology	8070/3: Squamous cell carcinoma, NOS	8070/3: Squamous cell carcinoma, NOS	Blank(s)	Blank(s)	Blank(s)	Blank(s)	Blank(s)	N/A	Blank(s)	Blank(s)	Blank(s)	Blank(s)	Blank(s)	Blank(s)	Blank(s)	Blank(s)	Blank(s)	Blank(s)	Blank(s)	Blank(s)	Unstaged	Blank(s)	Blank(s)	Blank(s)	Blank(s)	Blank(s)	No radiation and/or cancer-directed surgery	Unknown; death certificate; or autopsy only (2003+)	None	Blank(s)	Blank(s)	Blank(s)	9	Blank(s)	Blank(s)	Blank(s)	Blank(s)	Blank(s)	Blank(s)
1984	White	Male	Esophagus	Malignant	C15.3-Upper third of esophagus	153	8070	Moderately differentiated; Grade II	Not a paired site	Positive histology	8070/3: Squamous cell carcinoma, NOS	8070/3: Squamous cell carcinoma, NOS	Blank(s)	Blank(s)	Blank(s)	Blank(s)	Blank(s)	N/A	Blank(s)	Blank(s)	Blank(s)	Blank(s)	Blank(s)	Blank(s)	Blank(s)	Blank(s)	Blank(s)	Blank(s)	Blank(s)	Blank(s)	Unstaged	Blank(s)	Blank(s)	Blank(s)	Blank(s)	Blank(s)	No radiation and/or cancer-directed surgery	Unknown; death certificate; or autopsy only (2003+)	Beam radiation	Blank(s)	Blank(s)	Blank(s)	9	Blank(s)	Blank(s)	Blank(s)	Blank(s)	Blank(s)	Blank(s)
1984	White	Female	Esophagus	Malignant	C15.0-Cervical esophagus	150	8070	Well differentiated; Grade I	Not a paired site	Positive histology	8070/3: Squamous cell carcinoma, NOS	8070/3: Squamous cell carcinoma, NOS	Blank(s)	Blank(s)	Blank(s)	Blank(s)	Blank(s)	N/A	Blank(s)	Blank(s)	Blank(s)	Blank(s)	Blank(s)	Blank(s)	Blank(s)	Blank(s)	Blank(s)	Blank(s)	Blank(s)	Blank(s)	Unstaged	Blank(s)	Blank(s)	Blank(s)	Blank(s)	Blank(s)	No radiation and/or cancer-directed surgery	Unknown; death certificate; or autopsy only (2003+)	Recommended, unknown if administered	Blank(s)	Blank(s)	Blank(s)	9	Blank(s)	Blank(s)	Blank(s)	Blank(s)	Blank(s)	Blank(s)
1984	White	Male	Esophagus	Malignant	C15.3-Upper third of esophagus	153	8070	Moderately differentiated; Grade II	Not a paired site	Positive histology	8070/3: Squamous cell carcinoma, NOS	8070/3: Squamous cell carcinoma, NOS	Blank(s)	Blank(s)	Blank(s)	Blank(s)	Blank(s)	N/A	Blank(s)	Blank(s)	Blank(s)	Blank(s)	Blank(s)	Blank(s)	Blank(s)	Blank(s)	Blank(s)	Blank(s)	Blank(s)	Blank(s)	Localized	Blank(s)	Blank(s)	Blank(s)	Blank(s)	Blank(s)	No radiation and/or cancer-directed surgery	Unknown; death certificate; or autopsy only (2003+)	None	Blank(s)	Blank(s)	Blank(s)	9	Blank(s)	Blank(s)	Blank(s)	Blank(s)	Blank(s)	Blank(s)
1984	White	Male	Esophagus	Malignant	C15.3-Upper third of esophagus	153	8070	Moderately differentiated; Grade II	Not a paired site	Positive histology	8070/3: Squamous cell carcinoma, NOS	8070/3: Squamous cell carcinoma, NOS	Blank(s)	Blank(s)	Blank(s)	Blank(s)	Blank(s)	N/A	Blank(s)	Blank(s)	Blank(s)	Blank(s)	Blank(s)	Blank(s)	Blank(s)	Blank(s)	Blank(s)	Blank(s)	Blank(s)	Blank(s)	Regional	Blank(s)	Blank(s)	Blank(s)	Blank(s)	Blank(s)	No radiation and/or cancer-directed surgery	Unknown; death certificate; or autopsy only (2003+)	Beam radiation	Blank(s)	Blank(s)	Blank(s)	9	Blank(s)	Blank(s)	Blank(s)	Blank(s)	Blank(s)	Blank(s)
1984	White	Male	Esophagus	Malignant	C15.3-Upper third of esophagus	153	8070	Moderately differentiated; Grade II	Not a paired site	Positive histology	8070/3: Squamous cell carcinoma, NOS	8070/3: Squamous cell carcinoma, NOS	Blank(s)	Blank(s)	Blank(s)	Blank(s)	Blank(s)	N/A	Blank(s)	Blank(s)	Blank(s)	Blank(s)	Blank(s)	Blank(s)	Blank(s)	Blank(s)	Blank(s)	Blank(s)	Blank(s)	Blank(s)	Localized	Blank(s)	Blank(s)	Blank(s)	Blank(s)	Blank(s)	No radiation and/or cancer-directed surgery	Unknown; death certificate; or autopsy only (2003+)	Beam radiation	Blank(s)	Blank(s)	Blank(s)	9	Blank(s)	Blank(s)	Blank(s)	Blank(s)	Blank(s)	Blank(s)
1984	White	Male	Esophagus	Malignant	C15.3-Upper third of esophagus	153	8070	Poorly differentiated; Grade III	Not a paired site	Positive histology	8070/3: Squamous cell carcinoma, NOS	8070/3: Squamous cell carcinoma, NOS	Blank(s)	Blank(s)	Blank(s)	Blank(s)	Blank(s)	N/A	Blank(s)	Blank(s)	Blank(s)	Blank(s)	Blank(s)	Blank(s)	Blank(s)	Blank(s)	Blank(s)	Blank(s)	Blank(s)	Blank(s)	Distant	Blank(s)	Blank(s)	Blank(s)	Blank(s)	Blank(s)	No radiation and/or cancer-directed surgery	Unknown; death certificate; or autopsy only (2003+)	Beam radiation	Blank(s)	Blank(s)	Blank(s)	9	Blank(s)	Blank(s)	Blank(s)	Blank(s)	Blank(s)	Blank(s)
1984	White	Male	Esophagus	Malignant	C15.0-Cervical esophagus	150	8070	Moderately differentiated; Grade II	Not a paired site	Positive histology	8070/3: Squamous cell carcinoma, NOS	8070/3: Squamous cell carcinoma, NOS	Blank(s)	Blank(s)	Blank(s)	Blank(s)	Blank(s)	N/A	Blank(s)	Blank(s)	Blank(s)	Blank(s)	Blank(s)	Blank(s)	Blank(s)	Blank(s)	Blank(s)	Blank(s)	Blank(s)	Blank(s)	Unstaged	Blank(s)	Blank(s)	Blank(s)	Blank(s)	Blank(s)	No radiation and/or cancer-directed surgery	Unknown; death certificate; or autopsy only (2003+)	Beam radiation	Blank(s)	Blank(s)	Blank(s)	9	Blank(s)	Blank(s)	Blank(s)	Blank(s)	Blank(s)	Blank(s)
[truncated: 3,788 more rows]
[truncated: 73 more columns]
